# Supplementary material for: Review of the genus Endothyrella Zilch, 1960 with description of five new species (Gastropoda, Pulmonata, Plectopylidae)
Source: Zookeys. 2015 Oct 26;(529):1–70. doi: 10.3897/zookeys.529.6139 (PMC4668899; doi:10.3897/zookeys.529.6139)
Supplement: XML Treatment for Chersaecia [file zookeys.529.6139-treatment1.xml]

<!DOCTYPE tp:taxon-treatment
  PUBLIC "-//TaxonX//DTD Taxonomic Treatment Publishing DTD v0 20100105//EN" "tax-treatment-NSO.dtd">
<tp:taxon-treatment xmlns:tp="http://www.plazi.org/taxpub"><tp:treatment-meta><kwd-group><label>Taxon classification</label><kwd><named-content content-type="kingdom">Animalia</named-content></kwd><kwd><named-content content-type="order">Pulmonata</named-content></kwd><kwd><named-content content-type="family">Plectopylidae</named-content></kwd></kwd-group><mixed-citation publication-type="journal"><person-group><name><surname>Páll-Gergely</surname><given-names>Barna</given-names></name><name><surname>Budha</surname><given-names>Prem B.</given-names></name><name><surname>Naggs</surname><given-names>Fred</given-names></name><name><surname>Backeljau</surname><given-names>Thierry</given-names></name><name><surname>Asami</surname><given-names>Takahiro</given-names></name></person-group><article-title>Review of the genus <italic><tp:taxon-name><tp:taxon-name-part taxon-name-part-type="genus">Endothyrella</tp:taxon-name-part></tp:taxon-name></italic> Zilch, 1960 with description of five new species (<tp:taxon-name><tp:taxon-name-part taxon-name-part-type="class">Gastropoda</tp:taxon-name-part></tp:taxon-name>, <tp:taxon-name><tp:taxon-name-part taxon-name-part-type="order">Pulmonata</tp:taxon-name-part></tp:taxon-name>, <tp:taxon-name><tp:taxon-name-part taxon-name-part-type="family">Plectopylidae</tp:taxon-name-part></tp:taxon-name>)</article-title><source>Zookeys</source><day>26</day><month>10</month><year>2015</year><volume>2015</volume><issue>529</issue><fpage>1</fpage><lpage>70</lpage><pub-id pub-id-type="doi">10.3897/zookeys.529.6139</pub-id></mixed-citation></tp:treatment-meta><tp:nomenclature><label>Genus</label><tp:taxon-name>
                            <tp:taxon-name-part taxon-name-part-type="genus">Chersaecia</tp:taxon-name-part>
                        </tp:taxon-name><tp:taxon-authority>Gude, 1899</tp:taxon-authority><tp:nomenclature-citation-list><tp:nomenclature-citation><tp:taxon-name>
                            <tp:taxon-name-part taxon-name-part-type="genus">Chersaecia</tp:taxon-name-part>
                        </tp:taxon-name><comment>1899c <tp:taxon-name><tp:taxon-name-part taxon-name-part-type="genus">Chersaecia</tp:taxon-name-part></tp:taxon-name> (section of the genus <italic><tp:taxon-name><tp:taxon-name-part taxon-name-part-type="genus">Plectopylis</tp:taxon-name-part></tp:taxon-name></italic>) Gude: Science Gossip, 6: 148.</comment></tp:nomenclature-citation><tp:nomenclature-citation><tp:taxon-name>
                            <tp:taxon-name-part taxon-name-part-type="genus">Chersaecia</tp:taxon-name-part>
                        </tp:taxon-name><comment>1999 <italic><tp:taxon-name><tp:taxon-name-part taxon-name-part-type="genus">Chersaecia</tp:taxon-name-part></tp:taxon-name></italic>, — Schileyko: Treatise on Recent Terrestrial Pulmonate Molluscs, Part 4. (...): 2: 462.</comment></tp:nomenclature-citation></tp:nomenclature-citation-list></tp:nomenclature><tp:treatment-sec sec-type="Type species"><title>Type species.</title><p><tp:taxon-name><tp:taxon-name-part taxon-name-part-type="genus">Helix</tp:taxon-name-part> (<tp:taxon-name-part taxon-name-part-type="subgenus">Plectopylis</tp:taxon-name-part>) <tp:taxon-name-part taxon-name-part-type="species">Leiophis</tp:taxon-name-part></tp:taxon-name> Benson, 1860 (Figure <xref ref-type="fig" rid="F2">2</xref>) by original designation.</p><fig id="F2" position="float" orientation="portrait"><label>Figure 2.</label><caption><p>Shell (<bold>A</bold>) and protoconch (<bold>B</bold>) of <italic><tp:taxon-name><tp:taxon-name-part taxon-name-part-type="genus">Chersaecia</tp:taxon-name-part> <tp:taxon-name-part taxon-name-part-type="species">leiophis</tp:taxon-name-part></tp:taxon-name></italic> (Benson, 1860), Akouktoung, purchased of W. Theobald Esq., <named-content xmlns:xlink="http://www.w3.org/1999/xlink" content-type="dwc:institutional_code" xlink:type="simple">NHMUK</named-content> 1888.12.4.1526–1528 (two different shells). Photos: H. Taylor (<bold>A</bold>) and B. Páll-Gergely (<bold>B</bold>).</p></caption><graphic xmlns:xlink="http://www.w3.org/1999/xlink" xlink:href="zookeys-529-001-g002.jpg" position="float" orientation="portrait" xlink:type="simple" id="oo_61579.jpg"/></fig></tp:treatment-sec><tp:treatment-sec sec-type="Diagnosis"><title>Diagnosis.</title><p>Shell sinistral or dextral, flat, widely umbilicated; in most cases protoconch seemingly “smooth” to the naked eye, but not glossy, rather matt; under the microscope usually tubercles of various size are visible (Figure <xref ref-type="fig" rid="F2">2B</xref>); sometimes the tuberculated protoconch is irregularly wrinkled; flat periostracal filaments are visible on the body whorl or on the dorsal surface in only a few species; aperture always with a fold; parietal wall with one vertical lamella and usually one or two long horizontal plicae (main plica and lower plica) reaching the callus; palatal plicae horizontal, sometimes divided in the middle, in some species with several additional denticles posteriorly, in some species similar to that of <italic><tp:taxon-name><tp:taxon-name-part taxon-name-part-type="genus">Plectopylis</tp:taxon-name-part></tp:taxon-name></italic> (three horizontal plicae above and one below the vertical plate formed by the accretion of two plicae).</p><p>Only one <italic><tp:taxon-name><tp:taxon-name-part taxon-name-part-type="genus">Chersaecia</tp:taxon-name-part></tp:taxon-name></italic> species is known anatomically (<italic><tp:taxon-name><tp:taxon-name-part taxon-name-part-type="genus">Chersaecia</tp:taxon-name-part> <tp:taxon-name-part taxon-name-part-type="species">simplex</tp:taxon-name-part></tp:taxon-name></italic> in the original description: <xref ref-type="bibr" rid="B76">Solem 1966</xref>). Penis internally with approximately eight longitudinal rows, those situated next to the vas deferens are distinctly larger; vas deferens becomes a part of the penis wall at the penioviducal angle; no epiphallic differentiation observed; retractor muscle inserts on the dorsal surface of the penis and attaches to the diaphragm; diverticulum absent, gametolytic sac long and thickened.</p></tp:treatment-sec><tp:treatment-sec sec-type="Differential diagnosis"><title>Differential diagnosis.</title><p><italic><tp:taxon-name><tp:taxon-name-part taxon-name-part-type="genus">Chersaecia</tp:taxon-name-part></tp:taxon-name></italic> differs from <italic><tp:taxon-name><tp:taxon-name-part taxon-name-part-type="genus">Endothyrella</tp:taxon-name-part></tp:taxon-name></italic>, <italic><tp:taxon-name><tp:taxon-name-part taxon-name-part-type="genus">Gudeodiscus</tp:taxon-name-part></tp:taxon-name></italic> Páll-Gergely, 2013, <italic><tp:taxon-name><tp:taxon-name-part taxon-name-part-type="genus">Halongella</tp:taxon-name-part></tp:taxon-name></italic> Páll-Gergely, 2013, <italic><tp:taxon-name><tp:taxon-name-part taxon-name-part-type="genus">Sicradiscus</tp:taxon-name-part></tp:taxon-name></italic> Páll-Gergely, 2013 and <italic><tp:taxon-name><tp:taxon-name-part taxon-name-part-type="genus">Sinicola</tp:taxon-name-part></tp:taxon-name></italic> by the usually tuberculated (not regularly ribbed) protoconch. The presence of long parietal plicae (main and lower) distinguishes most <italic><tp:taxon-name><tp:taxon-name-part taxon-name-part-type="genus">Chersaecia</tp:taxon-name-part></tp:taxon-name></italic> species from most <italic><tp:taxon-name><tp:taxon-name-part taxon-name-part-type="genus">Endothyrella</tp:taxon-name-part></tp:taxon-name></italic>, <italic><tp:taxon-name><tp:taxon-name-part taxon-name-part-type="genus">Gudeodiscus</tp:taxon-name-part></tp:taxon-name></italic>, <italic><tp:taxon-name><tp:taxon-name-part taxon-name-part-type="genus">Halongella</tp:taxon-name-part></tp:taxon-name></italic>, <italic><tp:taxon-name><tp:taxon-name-part taxon-name-part-type="genus">Sicradiscus</tp:taxon-name-part></tp:taxon-name></italic> and <italic><tp:taxon-name><tp:taxon-name-part taxon-name-part-type="genus">Sinicola</tp:taxon-name-part></tp:taxon-name></italic> species. The delimitation <!--PageBreak-->of <italic><tp:taxon-name><tp:taxon-name-part taxon-name-part-type="genus">Chersaecia</tp:taxon-name-part></tp:taxon-name></italic> from <italic><tp:taxon-name><tp:taxon-name-part taxon-name-part-type="genus">Plectopylis</tp:taxon-name-part></tp:taxon-name></italic> and <italic><tp:taxon-name><tp:taxon-name-part taxon-name-part-type="genus">Endoplon</tp:taxon-name-part></tp:taxon-name></italic> needs further investigation. Among all plectopylids examined to date <italic><tp:taxon-name><tp:taxon-name-part taxon-name-part-type="genus">Chersaecia</tp:taxon-name-part> <tp:taxon-name-part taxon-name-part-type="species">simplex</tp:taxon-name-part></tp:taxon-name></italic> is the only species found to lack an epiphallus. The anatomy of more <italic><tp:taxon-name><tp:taxon-name-part taxon-name-part-type="genus">Chersaecia</tp:taxon-name-part></tp:taxon-name></italic> species should be studied to check the taxonomic value of the lack of the epiphallus.</p></tp:treatment-sec><tp:treatment-sec sec-type="Content"><title>Content.</title><p><italic><tp:taxon-name><tp:taxon-name-part taxon-name-part-type="species">austeni</tp:taxon-name-part></tp:taxon-name></italic>, <italic><tp:taxon-name><tp:taxon-name-part taxon-name-part-type="species">brachydiscus</tp:taxon-name-part></tp:taxon-name></italic>, <italic><tp:taxon-name><tp:taxon-name-part taxon-name-part-type="species">degerbolae</tp:taxon-name-part></tp:taxon-name></italic>, <italic><tp:taxon-name><tp:taxon-name-part taxon-name-part-type="species">dextrorsa</tp:taxon-name-part></tp:taxon-name></italic>, <italic><tp:taxon-name><tp:taxon-name-part taxon-name-part-type="species">kengtungensis</tp:taxon-name-part></tp:taxon-name></italic>, <italic><tp:taxon-name><tp:taxon-name-part taxon-name-part-type="species">leiophis</tp:taxon-name-part></tp:taxon-name></italic> (<italic><tp:taxon-name><tp:taxon-name-part taxon-name-part-type="species">pseudophis</tp:taxon-name-part></tp:taxon-name></italic> is probably a synonym, see <xref ref-type="bibr" rid="B35">Gude 1908a</xref>), <italic><tp:taxon-name><tp:taxon-name-part taxon-name-part-type="species">muspratti</tp:taxon-name-part></tp:taxon-name></italic>, <italic><tp:taxon-name><tp:taxon-name-part taxon-name-part-type="species">nagaensis</tp:taxon-name-part></tp:taxon-name></italic>, <italic><tp:taxon-name><tp:taxon-name-part taxon-name-part-type="species">perarcta</tp:taxon-name-part></tp:taxon-name></italic>, <italic><tp:taxon-name><tp:taxon-name-part taxon-name-part-type="species">perrierae</tp:taxon-name-part></tp:taxon-name></italic>, <italic><tp:taxon-name><tp:taxon-name-part taxon-name-part-type="species">refuga</tp:taxon-name-part></tp:taxon-name></italic>, <italic><tp:taxon-name><tp:taxon-name-part taxon-name-part-type="species">shanensis</tp:taxon-name-part></tp:taxon-name></italic>, <italic><tp:taxon-name><tp:taxon-name-part taxon-name-part-type="species">shiroiensis</tp:taxon-name-part></tp:taxon-name></italic>, <italic><tp:taxon-name><tp:taxon-name-part taxon-name-part-type="species">simplex</tp:taxon-name-part></tp:taxon-name></italic>.</p></tp:treatment-sec><tp:treatment-sec sec-type="Distribution"><title>Distribution.</title><p>The genus is known to inhabit northeastern India, eastern and southern Myanmar (Burma) and northern Thailand.</p><!--PageBreak--></tp:treatment-sec><ref-list><ref id="B76"><mixed-citation xmlns:xlink="http://www.w3.org/1999/xlink" xlink:type="simple"><person-group><name name-style="western"><surname>Solem</surname><given-names>A</given-names></name></person-group> (<year>1966</year>) <article-title>Some non-marine mollusks from Thailand, with notes on classification of the <tp:taxon-name><tp:taxon-name-part taxon-name-part-type="family">Helicarionidae</tp:taxon-name-part></tp:taxon-name>.</article-title> <source>Spolia Zoologica Musei Hauniensis</source> <volume>24</volume>: <fpage>1</fpage>–<lpage>110</lpage>. </mixed-citation></ref><ref id="B35"><mixed-citation xmlns:xlink="http://www.w3.org/1999/xlink" xlink:type="simple"><person-group><name name-style="western"><surname>Gude</surname><given-names>GK</given-names></name></person-group> (<year>1908a</year>) <article-title>On the identity of <italic><tp:taxon-name><tp:taxon-name-part taxon-name-part-type="genus">Plectopylis</tp:taxon-name-part> <tp:taxon-name-part taxon-name-part-type="species">leiophis</tp:taxon-name-part></tp:taxon-name></italic> and <italic><tp:taxon-name><tp:taxon-name-part taxon-name-part-type="genus">P.</tp:taxon-name-part> <tp:taxon-name-part taxon-name-part-type="species">pseudophis</tp:taxon-name-part></tp:taxon-name></italic>.</article-title> <source>Proceedings of the Malacological Society of London</source> <volume>8</volume>: <fpage>88</fpage>–<lpage>89</lpage>. <ext-link xlink:type="simple" ext-link-type="uri" xlink:href="http://www.biodiversitylibrary.org/item/100060#page/116/mode/1up">http://www.biodiversitylibrary.org/item/100060#page/116/mode/1up</ext-link> </mixed-citation></ref></ref-list></tp:taxon-treatment>
