# Supplementary material for: Review of the genus Endothyrella Zilch, 1960 with description of five new species (Gastropoda, Pulmonata, Plectopylidae)
Source: Zookeys. 2015 Oct 26;(529):1–70. doi: 10.3897/zookeys.529.6139 (PMC4668899; doi:10.3897/zookeys.529.6139)
Supplement: XML Treatment for Endothyrella aborensis [file zookeys.529.6139-treatment7.xml]

<!DOCTYPE tp:taxon-treatment
  PUBLIC "-//TaxonX//DTD Taxonomic Treatment Publishing DTD v0 20100105//EN" "tax-treatment-NSO.dtd">
<tp:taxon-treatment xmlns:tp="http://www.plazi.org/taxpub"><tp:treatment-meta><kwd-group><label>Taxon classification</label><kwd><named-content content-type="kingdom">Animalia</named-content></kwd><kwd><named-content content-type="order">Pulmonata</named-content></kwd><kwd><named-content content-type="family">Plectopylidae</named-content></kwd></kwd-group><mixed-citation publication-type="journal"><person-group><name><surname>Páll-Gergely</surname><given-names>Barna</given-names></name><name><surname>Budha</surname><given-names>Prem B.</given-names></name><name><surname>Naggs</surname><given-names>Fred</given-names></name><name><surname>Backeljau</surname><given-names>Thierry</given-names></name><name><surname>Asami</surname><given-names>Takahiro</given-names></name></person-group><article-title>Review of the genus <italic><tp:taxon-name><tp:taxon-name-part taxon-name-part-type="genus">Endothyrella</tp:taxon-name-part></tp:taxon-name></italic> Zilch, 1960 with description of five new species (<tp:taxon-name><tp:taxon-name-part taxon-name-part-type="class">Gastropoda</tp:taxon-name-part></tp:taxon-name>, <tp:taxon-name><tp:taxon-name-part taxon-name-part-type="order">Pulmonata</tp:taxon-name-part></tp:taxon-name>, <tp:taxon-name><tp:taxon-name-part taxon-name-part-type="family">Plectopylidae</tp:taxon-name-part></tp:taxon-name>)</article-title><source>Zookeys</source><day>26</day><month>10</month><year>2015</year><volume>2015</volume><issue>529</issue><fpage>1</fpage><lpage>70</lpage><pub-id pub-id-type="doi">10.3897/zookeys.529.6139</pub-id></mixed-citation></tp:treatment-meta><tp:nomenclature><tp:taxon-name>
                            <tp:taxon-name-part taxon-name-part-type="genus">Endothyrella</tp:taxon-name-part>
                            <tp:taxon-name-part taxon-name-part-type="species">aborensis</tp:taxon-name-part>
                        </tp:taxon-name><tp:taxon-authority>(Gude, 1915)</tp:taxon-authority><xref ref-type="fig" rid="F12">Figure 12</xref><!--PageBreak--><!--PageBreak--><!--PageBreak--><tp:nomenclature-citation-list><tp:nomenclature-citation><tp:taxon-name>
                            <tp:taxon-name-part taxon-name-part-type="genus">Endothyrella</tp:taxon-name-part>
                            <tp:taxon-name-part taxon-name-part-type="species">aborensis</tp:taxon-name-part>
                        </tp:taxon-name><comment>1915 <tp:taxon-name><tp:taxon-name-part taxon-name-part-type="genus">Plectopylis</tp:taxon-name-part> (<tp:taxon-name-part taxon-name-part-type="subgenus">Endoplon</tp:taxon-name-part>) <tp:taxon-name-part taxon-name-part-type="species">aborensis</tp:taxon-name-part></tp:taxon-name> Gude: Records of the Indian Museum, 8: 511–512, Plate 42, Fig. <xref ref-type="fig" rid="F3">3a–d</xref>. [“Between Renging and Rotung, 2200 ft., Abor country.”].</comment></tp:nomenclature-citation><tp:nomenclature-citation><tp:taxon-name>
                            <tp:taxon-name-part taxon-name-part-type="genus">Endothyrella</tp:taxon-name-part>
                            <tp:taxon-name-part taxon-name-part-type="species">aborensis</tp:taxon-name-part>
                        </tp:taxon-name><comment>2013 <italic><tp:taxon-name><tp:taxon-name-part taxon-name-part-type="genus">Endothyrella</tp:taxon-name-part> <tp:taxon-name-part taxon-name-part-type="species">aborensis</tp:taxon-name-part></tp:taxon-name></italic>, — Páll-Gergely &amp; Hunyadi: Archiv für Molluskenkunde, 142 (1): 5.</comment></tp:nomenclature-citation></tp:nomenclature-citation-list></tp:nomenclature><tp:treatment-sec sec-type="Types"><title>Types.</title><p>According to the original description, two shells, an adult and a juvenile were collected and finally deposited in the Indian Museum (inventory numbers: 5998 and 6135). Specimen reference collections in the Indian Museum were transferred to the <abbrev xmlns:xlink="http://www.w3.org/1999/xlink" content-type="institution" xlink:title="Zoological Survey of India" xlink:type="simple">ZSI</abbrev> following foundation of the <abbrev xmlns:xlink="http://www.w3.org/1999/xlink" content-type="institution" xlink:title="Zoological Survey of India" xlink:type="simple">ZSI</abbrev> in 1916. The <abbrev xmlns:xlink="http://www.w3.org/1999/xlink" content-type="institution" xlink:title="Zoological Survey of India" xlink:type="simple">ZSI</abbrev> supplied us with two photos of an adult shell under the name of <italic><tp:taxon-name><tp:taxon-name-part taxon-name-part-type="genus">Plectopylis</tp:taxon-name-part> <tp:taxon-name-part taxon-name-part-type="species">aborensis</tp:taxon-name-part></tp:taxon-name></italic>, which they considered as one of the type specimens. These photos, however, clearly showed a different specimen than the one figured in <xref ref-type="bibr" rid="B40">Gude (1915)</xref>. No other information could be obtained from the <abbrev xmlns:xlink="http://www.w3.org/1999/xlink" content-type="institution" xlink:title="Zoological Survey of India" xlink:type="simple">ZSI</abbrev>.</p></tp:treatment-sec><tp:treatment-sec sec-type="Diagnosis"><title>Diagnosis.</title><p>Shell small, sinistral, almost flat, widely umbilicated; callus strong; palatal plicae Z or L-shaped; there are two parietal lamellae, a short upper plica which is in contact with the posterior lamella, and a long lower plica which reaches the peristome.</p></tp:treatment-sec><tp:treatment-sec sec-type="Measurements"><title>Measurements</title><p>(in mm): <abbrev xmlns:xlink="http://www.w3.org/1999/xlink" xlink:title="shell diameter" xlink:type="simple">D</abbrev>: 14, <abbrev xmlns:xlink="http://www.w3.org/1999/xlink" xlink:title="shell height" xlink:type="simple">H</abbrev>: 6.5 (according to the original description).</p></tp:treatment-sec><tp:treatment-sec sec-type="Differential diagnosis"><title>Differential diagnosis.</title><p>The species was not examined by us, but according to the original description the species differs from all congeners by the short and uniquely shaped palatal plicae, which are depressed Z-shaped, or the lower branch of the “Z” is elongated. See also Table <xref ref-type="table" rid="T5">5</xref>.</p></tp:treatment-sec><tp:treatment-sec sec-type="Distribution"><title>Distribution.</title><p>Known from the type locality only (approximately <named-content xmlns:xlink="http://www.w3.org/1999/xlink" content-type="dwc:verbatimCoordinates" xlink:type="simple">28°10'N, 95°13'E</named-content>) (Figure <xref ref-type="fig" rid="F10">10</xref>).</p></tp:treatment-sec><tp:treatment-sec sec-type="Remarks"><title>Remarks.</title><p>So far, this is the only <italic><tp:taxon-name><tp:taxon-name-part taxon-name-part-type="genus">Endothyrella</tp:taxon-name-part></tp:taxon-name></italic> species with two well-developed lamellae. The parietal lamellae show a very unusual arrangement which has not been ob<!--PageBreak-->served in any other species of <tp:taxon-name><tp:taxon-name-part taxon-name-part-type="family">Plectopylidae</tp:taxon-name-part></tp:taxon-name>. The two parietal plicae can be the result of teratological duplication which has been reported for some species (<xref ref-type="bibr" rid="B36">Gude 1908b</xref>: 347).</p><fig id="F12" position="float" orientation="portrait"><label>Figure 12.</label><caption><p>Shells of <italic><tp:taxon-name><tp:taxon-name-part taxon-name-part-type="genus">Endothyrella</tp:taxon-name-part></tp:taxon-name></italic> and <italic><tp:taxon-name><tp:taxon-name-part taxon-name-part-type="genus">Chersaecia</tp:taxon-name-part></tp:taxon-name></italic> species. <bold>A</bold> <italic><tp:taxon-name><tp:taxon-name-part taxon-name-part-type="genus">Endothyrella</tp:taxon-name-part> <tp:taxon-name-part taxon-name-part-type="species">fultoni</tp:taxon-name-part></tp:taxon-name></italic> (Godwin-Austen, 1892), <named-content xmlns:xlink="http://www.w3.org/1999/xlink" content-type="dwc:institutional_code" xlink:type="simple">NHMUK</named-content> 1903.7.1.301. (syntype) <bold>B</bold> <italic><tp:taxon-name><tp:taxon-name-part taxon-name-part-type="genus">Endothyrella</tp:taxon-name-part> <tp:taxon-name-part taxon-name-part-type="species">aborensis</tp:taxon-name-part></tp:taxon-name></italic> (Gude, 1915), (syntype, photos published in <xref ref-type="bibr" rid="B40">Gude 1915</xref>) <bold>C</bold> <italic><tp:taxon-name><tp:taxon-name-part taxon-name-part-type="genus">Endothyrella</tp:taxon-name-part> <tp:taxon-name-part taxon-name-part-type="species">miriensis</tp:taxon-name-part></tp:taxon-name></italic> (Gude, 1915), <named-content xmlns:xlink="http://www.w3.org/1999/xlink" content-type="dwc:institutional_code" xlink:type="simple">NHMUK</named-content> 1903.7.1.3205. (syntype). Photos <bold>A</bold> and <bold>C</bold> by H. Taylor. Scale represent 5 mm.</p></caption><graphic xmlns:xlink="http://www.w3.org/1999/xlink" xlink:href="zookeys-529-001-g012.jpg" position="float" orientation="portrait" xlink:type="simple" id="oo_61590.jpg"/></fig></tp:treatment-sec><tp:treatment-sec><!--Section generated to contain objects referenced in tp:taxon-treatment.--><fig id="F3" position="float" orientation="portrait"><label>Figure 3.</label><caption><p>Known distribution of the genus <italic><tp:taxon-name><tp:taxon-name-part taxon-name-part-type="genus">Endothyrella</tp:taxon-name-part></tp:taxon-name></italic> Zilch, 1960.</p></caption><graphic xmlns:xlink="http://www.w3.org/1999/xlink" xlink:href="zookeys-529-001-g003.jpg" position="float" orientation="portrait" xlink:type="simple" id="oo_61580.jpg"/></fig><table-wrap id="T5" position="float" orientation="portrait"><label>Table 5.</label><caption><p>Main diagnostic characters of <italic><tp:taxon-name><tp:taxon-name-part taxon-name-part-type="genus">Endothyrella</tp:taxon-name-part></tp:taxon-name></italic> species.</p></caption><table id="TID0EG1CK" rules="all"><tbody><tr><th rowspan="1" colspan="1">Species</th><th rowspan="1" colspan="1">Diagnostic characters</th><th rowspan="1" colspan="1">Similar species (most similar species in bold)</th></tr><tr><td rowspan="1" colspan="1"><italic><tp:taxon-name><tp:taxon-name-part taxon-name-part-type="species">aborensis</tp:taxon-name-part></tp:taxon-name></italic></td><td rowspan="1" colspan="1">depressed Z-shaped palatal plicae; two parietal lamellae (?)</td><td rowspan="1" colspan="1"/></tr><tr><td rowspan="1" colspan="1"><italic><tp:taxon-name><tp:taxon-name-part taxon-name-part-type="species">affinis</tp:taxon-name-part></tp:taxon-name></italic></td><td rowspan="1" colspan="1">narrow umbilicus; four hair rows; horizontal parietal plica absent</td><td rowspan="1" colspan="1"><bold><italic><tp:taxon-name><tp:taxon-name-part taxon-name-part-type="species">plectostoma</tp:taxon-name-part></tp:taxon-name></italic></bold>, <italic><tp:taxon-name><tp:taxon-name-part taxon-name-part-type="species">sowerbyi</tp:taxon-name-part></tp:taxon-name></italic>, <italic><tp:taxon-name><tp:taxon-name-part taxon-name-part-type="species">tricarinata</tp:taxon-name-part></tp:taxon-name></italic></td></tr><tr><td rowspan="1" colspan="1"><italic><tp:taxon-name><tp:taxon-name-part taxon-name-part-type="species">angulata</tp:taxon-name-part></tp:taxon-name></italic> sp. n.</td><td rowspan="1" colspan="1">body whorl shouldered; four hair rows</td><td rowspan="1" colspan="1"><italic><tp:taxon-name><tp:taxon-name-part taxon-name-part-type="species">dolakhaensis</tp:taxon-name-part></tp:taxon-name></italic> sp. n., <italic><tp:taxon-name><tp:taxon-name-part taxon-name-part-type="species">pinacis</tp:taxon-name-part></tp:taxon-name></italic>, <italic><tp:taxon-name><tp:taxon-name-part taxon-name-part-type="species">minor</tp:taxon-name-part></tp:taxon-name></italic></td></tr><tr><td rowspan="1" colspan="1"><italic><tp:taxon-name><tp:taxon-name-part taxon-name-part-type="species">babbagei</tp:taxon-name-part></tp:taxon-name></italic></td><td rowspan="1" colspan="1">dextral shell; flattened dorsal side; 14 mm</td><td rowspan="1" colspan="1"><bold><italic><tp:taxon-name><tp:taxon-name-part taxon-name-part-type="species">inexpectata</tp:taxon-name-part></tp:taxon-name></italic> sp. n.</bold>, <italic><tp:taxon-name><tp:taxon-name-part taxon-name-part-type="species">oglei</tp:taxon-name-part></tp:taxon-name></italic>, <italic><tp:taxon-name><tp:taxon-name-part taxon-name-part-type="species">serica</tp:taxon-name-part></tp:taxon-name></italic></td></tr><tr><td rowspan="1" colspan="1"><italic><tp:taxon-name><tp:taxon-name-part taxon-name-part-type="species">bedfordi</tp:taxon-name-part></tp:taxon-name></italic></td><td rowspan="1" colspan="1">single parietal lamella with long lower plica; posterior ends of palatal plicae with several additional small denticles</td><td rowspan="1" colspan="1"/></tr><tr><td rowspan="1" colspan="1"><italic><tp:taxon-name><tp:taxon-name-part taxon-name-part-type="species">blanda</tp:taxon-name-part></tp:taxon-name></italic></td><td rowspan="1" colspan="1">conical dorsal side; 7 hair rows</td><td rowspan="1" colspan="1"><italic><tp:taxon-name><tp:taxon-name-part taxon-name-part-type="species">macromphalus</tp:taxon-name-part></tp:taxon-name></italic>, <italic><tp:taxon-name><tp:taxon-name-part taxon-name-part-type="species">minor</tp:taxon-name-part></tp:taxon-name></italic>, <italic><tp:taxon-name><tp:taxon-name-part taxon-name-part-type="species">robustistriata</tp:taxon-name-part></tp:taxon-name></italic> sp. n., <bold><italic><tp:taxon-name><tp:taxon-name-part taxon-name-part-type="species">williamsoni</tp:taxon-name-part></tp:taxon-name></italic></bold></td></tr><tr><td rowspan="1" colspan="1"><italic><tp:taxon-name><tp:taxon-name-part taxon-name-part-type="species">brahma</tp:taxon-name-part></tp:taxon-name></italic></td><td rowspan="1" colspan="1">three parallel, horizontal parietal plicae anterior to the lamella</td><td rowspan="1" colspan="1"/></tr><tr><td rowspan="1" colspan="1"><italic><tp:taxon-name><tp:taxon-name-part taxon-name-part-type="species">dolakhaensis</tp:taxon-name-part></tp:taxon-name></italic> sp. n.</td><td rowspan="1" colspan="1">rather conical dorsal side; slightly angulated body whorl; 5 hair rows</td><td rowspan="1" colspan="1"><italic><tp:taxon-name><tp:taxon-name-part taxon-name-part-type="species">angulata</tp:taxon-name-part></tp:taxon-name></italic> sp. n., <italic><tp:taxon-name><tp:taxon-name-part taxon-name-part-type="species">sowerbyi</tp:taxon-name-part></tp:taxon-name></italic></td></tr><tr><td rowspan="1" colspan="1"><italic><tp:taxon-name><tp:taxon-name-part taxon-name-part-type="species">fultoni</tp:taxon-name-part></tp:taxon-name></italic></td><td rowspan="1" colspan="1">large size (19.9–20.3 mm); reversed trapezoid shell shape</td><td rowspan="1" colspan="1"/></tr><tr><td rowspan="1" colspan="1"><italic><tp:taxon-name><tp:taxon-name-part taxon-name-part-type="species">inexpectata</tp:taxon-name-part></tp:taxon-name></italic> sp. n.</td><td rowspan="1" colspan="1">dextral shell; flattened dorsal side; 6.6–6.7 mm</td><td rowspan="1" colspan="1"><bold><italic><tp:taxon-name><tp:taxon-name-part taxon-name-part-type="species">babbagei</tp:taxon-name-part></tp:taxon-name></italic></bold>, <italic><tp:taxon-name><tp:taxon-name-part taxon-name-part-type="species">oglei</tp:taxon-name-part></tp:taxon-name></italic>, <italic><tp:taxon-name><tp:taxon-name-part taxon-name-part-type="species">serica</tp:taxon-name-part></tp:taxon-name></italic></td></tr><tr><td rowspan="1" colspan="1"><italic><tp:taxon-name><tp:taxon-name-part taxon-name-part-type="species">macromphalus</tp:taxon-name-part></tp:taxon-name></italic></td><td rowspan="1" colspan="1">nearly flat dorsal side; smooth ventral side</td><td rowspan="1" colspan="1"><italic><tp:taxon-name><tp:taxon-name-part taxon-name-part-type="species">blanda</tp:taxon-name-part></tp:taxon-name></italic>, <bold><italic><tp:taxon-name><tp:taxon-name-part taxon-name-part-type="species">minor</tp:taxon-name-part></tp:taxon-name></italic></bold>, <bold><italic><tp:taxon-name><tp:taxon-name-part taxon-name-part-type="species">robustistriata</tp:taxon-name-part></tp:taxon-name></italic> sp. n.</bold>, <italic><tp:taxon-name><tp:taxon-name-part taxon-name-part-type="species">williamsoni</tp:taxon-name-part></tp:taxon-name></italic></td></tr><tr><td rowspan="1" colspan="1"><italic><tp:taxon-name><tp:taxon-name-part taxon-name-part-type="species">minor</tp:taxon-name-part></tp:taxon-name></italic></td><td rowspan="1" colspan="1">flat dorsal side; four hair rows</td><td rowspan="1" colspan="1"><italic><tp:taxon-name><tp:taxon-name-part taxon-name-part-type="species">blanda</tp:taxon-name-part></tp:taxon-name></italic>, <bold><italic><tp:taxon-name><tp:taxon-name-part taxon-name-part-type="species">macromphalus</tp:taxon-name-part></tp:taxon-name></italic></bold>, <bold><italic><tp:taxon-name><tp:taxon-name-part taxon-name-part-type="species">robustistriata</tp:taxon-name-part></tp:taxon-name></italic> sp. n.</bold>, <italic><tp:taxon-name><tp:taxon-name-part taxon-name-part-type="species">williamsoni</tp:taxon-name-part></tp:taxon-name></italic></td></tr><tr><td rowspan="1" colspan="1"><italic><tp:taxon-name><tp:taxon-name-part taxon-name-part-type="species">miriensis</tp:taxon-name-part></tp:taxon-name></italic></td><td rowspan="1" colspan="1">prominent spiral sculpture</td><td rowspan="1" colspan="1"/></tr><tr><td rowspan="1" colspan="1"><italic><tp:taxon-name><tp:taxon-name-part taxon-name-part-type="species">nepalica</tp:taxon-name-part></tp:taxon-name></italic> sp. n.</td><td rowspan="1" colspan="1">hairless shell; domed dorsal side; rounded body whorl; simple palatal plicae</td><td rowspan="1" colspan="1"><italic><tp:taxon-name><tp:taxon-name-part taxon-name-part-type="species">oakesi</tp:taxon-name-part></tp:taxon-name></italic>, <italic><tp:taxon-name><tp:taxon-name-part taxon-name-part-type="species">pinacis</tp:taxon-name-part></tp:taxon-name></italic></td></tr><tr><td rowspan="1" colspan="1"><italic><tp:taxon-name><tp:taxon-name-part taxon-name-part-type="species">oakesi</tp:taxon-name-part></tp:taxon-name></italic></td><td rowspan="1" colspan="1">hairless shell; slightly domed dorsal side; rounded body whorl; complicated palatal plicae</td><td rowspan="1" colspan="1"><italic><tp:taxon-name><tp:taxon-name-part taxon-name-part-type="species">nepalica</tp:taxon-name-part></tp:taxon-name></italic> sp. n., <italic><tp:taxon-name><tp:taxon-name-part taxon-name-part-type="species">pinacis</tp:taxon-name-part></tp:taxon-name></italic></td></tr><tr><td rowspan="1" colspan="1"><italic><tp:taxon-name><tp:taxon-name-part taxon-name-part-type="species">oglei</tp:taxon-name-part></tp:taxon-name></italic></td><td rowspan="1" colspan="1">dextral shell; 16.8–16.9 mm; protoconch without groove</td><td rowspan="1" colspan="1"><italic><tp:taxon-name><tp:taxon-name-part taxon-name-part-type="species">babbagei</tp:taxon-name-part></tp:taxon-name></italic>, <italic><tp:taxon-name><tp:taxon-name-part taxon-name-part-type="species">inexpectata</tp:taxon-name-part></tp:taxon-name></italic> sp. n., <bold><italic><tp:taxon-name><tp:taxon-name-part taxon-name-part-type="species">serica</tp:taxon-name-part></tp:taxon-name></italic></bold></td></tr><tr><td rowspan="1" colspan="1"><italic><tp:taxon-name><tp:taxon-name-part taxon-name-part-type="species">pinacis</tp:taxon-name-part></tp:taxon-name></italic></td><td rowspan="1" colspan="1">hairless shell; slightly elevated dorsal side; shouldered body whorl; simple palatal plicae</td><td rowspan="1" colspan="1"><italic><tp:taxon-name><tp:taxon-name-part taxon-name-part-type="species">nepalica</tp:taxon-name-part></tp:taxon-name></italic> sp. n., <italic><tp:taxon-name><tp:taxon-name-part taxon-name-part-type="species">oakesi</tp:taxon-name-part></tp:taxon-name></italic></td></tr><tr><td rowspan="1" colspan="1"><italic><tp:taxon-name><tp:taxon-name-part taxon-name-part-type="species">plectostoma</tp:taxon-name-part></tp:taxon-name></italic></td><td rowspan="1" colspan="1">very narrow umbilicus; five hair rows; horizontal parietal plica present</td><td rowspan="1" colspan="1"><bold><italic><tp:taxon-name><tp:taxon-name-part taxon-name-part-type="species">affinis</tp:taxon-name-part></tp:taxon-name></italic></bold>, <bold><italic><tp:taxon-name><tp:taxon-name-part taxon-name-part-type="species">sowerbyi</tp:taxon-name-part></tp:taxon-name></italic></bold>, <italic><tp:taxon-name><tp:taxon-name-part taxon-name-part-type="species">tricarinata</tp:taxon-name-part></tp:taxon-name></italic></td></tr><tr><td rowspan="1" colspan="1"><italic><tp:taxon-name><tp:taxon-name-part taxon-name-part-type="species">robustistriata</tp:taxon-name-part></tp:taxon-name></italic> sp. n.</td><td rowspan="1" colspan="1">elevated spire; smooth ventral side; strongly reticulated dorsal surface</td><td rowspan="1" colspan="1"><italic><tp:taxon-name><tp:taxon-name-part taxon-name-part-type="species">blanda</tp:taxon-name-part></tp:taxon-name></italic>, <bold><italic><tp:taxon-name><tp:taxon-name-part taxon-name-part-type="species">macromphalus</tp:taxon-name-part></tp:taxon-name></italic></bold>, <bold><italic><tp:taxon-name><tp:taxon-name-part taxon-name-part-type="species">minor</tp:taxon-name-part></tp:taxon-name></italic></bold>, <italic><tp:taxon-name><tp:taxon-name-part taxon-name-part-type="species">williamsoni</tp:taxon-name-part></tp:taxon-name></italic></td></tr><tr><td rowspan="1" colspan="1"><italic><tp:taxon-name><tp:taxon-name-part taxon-name-part-type="species">serica</tp:taxon-name-part></tp:taxon-name></italic></td><td rowspan="1" colspan="1">dextral shell; protoconch with groove</td><td rowspan="1" colspan="1"><italic><tp:taxon-name><tp:taxon-name-part taxon-name-part-type="species">babbagei</tp:taxon-name-part></tp:taxon-name></italic>, <italic><tp:taxon-name><tp:taxon-name-part taxon-name-part-type="species">inexpectata</tp:taxon-name-part></tp:taxon-name></italic> sp. n., <bold><italic><tp:taxon-name><tp:taxon-name-part taxon-name-part-type="species">oglei</tp:taxon-name-part></tp:taxon-name></italic></bold></td></tr><tr><td rowspan="1" colspan="1"><italic><tp:taxon-name><tp:taxon-name-part taxon-name-part-type="species">sowerbyi</tp:taxon-name-part></tp:taxon-name></italic></td><td rowspan="1" colspan="1">narrow umbilicus; thin peristome; five hair rows; weak horizontal parietal plica</td><td rowspan="1" colspan="1"><italic><tp:taxon-name><tp:taxon-name-part taxon-name-part-type="species">affinis</tp:taxon-name-part></tp:taxon-name></italic>, <italic><tp:taxon-name><tp:taxon-name-part taxon-name-part-type="species">dolakhaensis</tp:taxon-name-part></tp:taxon-name></italic> sp. n., <bold><italic><tp:taxon-name><tp:taxon-name-part taxon-name-part-type="species">plectostoma</tp:taxon-name-part></tp:taxon-name></italic></bold>, <italic><tp:taxon-name><tp:taxon-name-part taxon-name-part-type="species">tricarinata</tp:taxon-name-part></tp:taxon-name></italic></td></tr><tr><td rowspan="1" colspan="1"><italic><tp:taxon-name><tp:taxon-name-part taxon-name-part-type="species">tricarinata</tp:taxon-name-part></tp:taxon-name></italic></td><td rowspan="1" colspan="1">very narrow umbilicus;, shouldered whorls; four hair rows</td><td rowspan="1" colspan="1"><bold><italic><tp:taxon-name><tp:taxon-name-part taxon-name-part-type="species">affinis</tp:taxon-name-part></tp:taxon-name></italic></bold>, <bold><italic><tp:taxon-name><tp:taxon-name-part taxon-name-part-type="species">plectostoma</tp:taxon-name-part></tp:taxon-name></italic></bold>, <bold><italic><tp:taxon-name><tp:taxon-name-part taxon-name-part-type="species">sowerbyi</tp:taxon-name-part></tp:taxon-name></italic></bold></td></tr><tr><td rowspan="1" colspan="1"><italic><tp:taxon-name><tp:taxon-name-part taxon-name-part-type="species">williamsoni</tp:taxon-name-part></tp:taxon-name></italic></td><td rowspan="1" colspan="1">conical dorsal side; hairless shell; long horizontal parietal plica</td><td rowspan="1" colspan="1"><bold><italic><tp:taxon-name><tp:taxon-name-part taxon-name-part-type="species">blanda</tp:taxon-name-part></tp:taxon-name></italic></bold>, <italic><tp:taxon-name><tp:taxon-name-part taxon-name-part-type="species">macromphalus</tp:taxon-name-part></tp:taxon-name></italic>, <italic><tp:taxon-name><tp:taxon-name-part taxon-name-part-type="species">minor</tp:taxon-name-part></tp:taxon-name></italic>, <italic><tp:taxon-name><tp:taxon-name-part taxon-name-part-type="species">robustistriata</tp:taxon-name-part></tp:taxon-name></italic> sp. n.</td></tr></tbody></table></table-wrap><fig id="F10" position="float" orientation="portrait"><label>Figure 10.</label><caption><p>Distribution of <italic><tp:taxon-name><tp:taxon-name-part taxon-name-part-type="genus">Endothyrella</tp:taxon-name-part></tp:taxon-name></italic> species in Northeastern India. Abbreviations: <abbrev xmlns:xlink="http://www.w3.org/1999/xlink" xlink:type="simple">A<def><p> type locality of <italic><tp:taxon-name><tp:taxon-name-part taxon-name-part-type="genus">Endothyrella</tp:taxon-name-part> <tp:taxon-name-part taxon-name-part-type="species">aborensis</tp:taxon-name-part></tp:taxon-name></italic> (Gude, 1915)</p></def></abbrev>; <abbrev xmlns:xlink="http://www.w3.org/1999/xlink" xlink:type="simple">Abor<def><p> Abor Hills (type locality of <italic><tp:taxon-name><tp:taxon-name-part taxon-name-part-type="genus">Endothyrella</tp:taxon-name-part> <tp:taxon-name-part taxon-name-part-type="species">williamsoni</tp:taxon-name-part></tp:taxon-name></italic> (Gude, 1915)</p></def></abbrev> <abbrev xmlns:xlink="http://www.w3.org/1999/xlink" xlink:type="simple">BE<def><p> type locality of <italic><tp:taxon-name><tp:taxon-name-part taxon-name-part-type="genus">Endothyrella</tp:taxon-name-part> <tp:taxon-name-part taxon-name-part-type="species">bedfordi</tp:taxon-name-part></tp:taxon-name></italic> (Gude, 1915)</p></def></abbrev> <abbrev xmlns:xlink="http://www.w3.org/1999/xlink" xlink:type="simple">BR<def><p> Type locality of <italic><tp:taxon-name><tp:taxon-name-part taxon-name-part-type="genus">Endothyrella</tp:taxon-name-part> <tp:taxon-name-part taxon-name-part-type="species">brahma</tp:taxon-name-part></tp:taxon-name></italic> (Godwin-Austen, 1879)</p></def></abbrev>; <abbrev xmlns:xlink="http://www.w3.org/1999/xlink" xlink:type="simple">Miri<def><p> Miri Hills (type locality of <italic><tp:taxon-name><tp:taxon-name-part taxon-name-part-type="genus">Endothyrella</tp:taxon-name-part> <tp:taxon-name-part taxon-name-part-type="species">miriensis</tp:taxon-name-part></tp:taxon-name></italic> (Gude, 1915)</p></def></abbrev> <abbrev xmlns:xlink="http://www.w3.org/1999/xlink" xlink:type="simple">OA<def><p> Type locality of <italic><tp:taxon-name><tp:taxon-name-part taxon-name-part-type="genus">Endothyrella</tp:taxon-name-part> <tp:taxon-name-part taxon-name-part-type="species">oakesi</tp:taxon-name-part></tp:taxon-name></italic> (Gude, 1915)</p></def></abbrev> <abbrev xmlns:xlink="http://www.w3.org/1999/xlink" xlink:type="simple">OG<def><p> Type locality of <italic><tp:taxon-name><tp:taxon-name-part taxon-name-part-type="genus">Endothyrella</tp:taxon-name-part> <tp:taxon-name-part taxon-name-part-type="species">oglei</tp:taxon-name-part></tp:taxon-name></italic> (Godwin-Austen, 1879)</p></def></abbrev>.</p></caption><graphic xmlns:xlink="http://www.w3.org/1999/xlink" xlink:href="zookeys-529-001-g010.jpg" position="float" orientation="portrait" xlink:type="simple" id="oo_61588.jpg"/></fig></tp:treatment-sec><ref-list><ref id="B40"><mixed-citation xmlns:xlink="http://www.w3.org/1999/xlink" xlink:type="simple"><person-group><name name-style="western"><surname>Gude</surname><given-names>GK</given-names></name></person-group> (<year>1915</year>) <article-title>XL. <tp:taxon-name><tp:taxon-name-part taxon-name-part-type="phylum">Mollusca</tp:taxon-name-part></tp:taxon-name>: IV: Helicidae. Genus <italic><tp:taxon-name><tp:taxon-name-part taxon-name-part-type="genus">Plectopylis</tp:taxon-name-part></tp:taxon-name></italic>.</article-title> <source>Records of the Indian Museum</source> <volume>8</volume>: <fpage>505</fpage>–<lpage>513</lpage>. <ext-link xlink:type="simple" ext-link-type="uri" xlink:href="http://www.biodiversitylibrary.org/item/41753#page/701/mode/1up">http://www.biodiversitylibrary.org/item/41753#page/701/mode/1up</ext-link> </mixed-citation></ref><ref id="B36"><mixed-citation xmlns:xlink="http://www.w3.org/1999/xlink" xlink:type="simple"><person-group><name name-style="western"><surname>Gude</surname><given-names>GK</given-names></name></person-group> (<year>1908b</year>) <article-title>Observation on a number of <italic><tp:taxon-name><tp:taxon-name-part taxon-name-part-type="genus">Plectopylis</tp:taxon-name-part></tp:taxon-name></italic> collected in Tonkin by M. Mansuy with description of four new species.</article-title> <source>Journal de Conchyliologie</source> <volume>55</volume>: <fpage>345</fpage>–<lpage>357</lpage>. <ext-link xlink:type="simple" ext-link-type="uri" xlink:href="http://www.biodiversitylibrary.org/item/55052#page/381/mode/1up">http://www.biodiversitylibrary.org/item/55052#page/381/mode/1up</ext-link> </mixed-citation></ref></ref-list></tp:taxon-treatment>
