# Supplementary material for: Review of the genus Endothyrella Zilch, 1960 with description of five new species (Gastropoda, Pulmonata, Plectopylidae)
Source: Zookeys. 2015 Oct 26;(529):1–70. doi: 10.3897/zookeys.529.6139 (PMC4668899; doi:10.3897/zookeys.529.6139)
Supplement: XML Treatment for Endothyrella affinis [file zookeys.529.6139-treatment8.xml]

<!DOCTYPE tp:taxon-treatment
  PUBLIC "-//TaxonX//DTD Taxonomic Treatment Publishing DTD v0 20100105//EN" "tax-treatment-NSO.dtd">
<tp:taxon-treatment xmlns:tp="http://www.plazi.org/taxpub"><tp:treatment-meta><kwd-group><label>Taxon classification</label><kwd><named-content content-type="kingdom">Animalia</named-content></kwd><kwd><named-content content-type="order">Pulmonata</named-content></kwd><kwd><named-content content-type="family">Plectopylidae</named-content></kwd></kwd-group><mixed-citation publication-type="journal"><person-group><name><surname>Páll-Gergely</surname><given-names>Barna</given-names></name><name><surname>Budha</surname><given-names>Prem B.</given-names></name><name><surname>Naggs</surname><given-names>Fred</given-names></name><name><surname>Backeljau</surname><given-names>Thierry</given-names></name><name><surname>Asami</surname><given-names>Takahiro</given-names></name></person-group><article-title>Review of the genus <italic><tp:taxon-name><tp:taxon-name-part taxon-name-part-type="genus">Endothyrella</tp:taxon-name-part></tp:taxon-name></italic> Zilch, 1960 with description of five new species (<tp:taxon-name><tp:taxon-name-part taxon-name-part-type="class">Gastropoda</tp:taxon-name-part></tp:taxon-name>, <tp:taxon-name><tp:taxon-name-part taxon-name-part-type="order">Pulmonata</tp:taxon-name-part></tp:taxon-name>, <tp:taxon-name><tp:taxon-name-part taxon-name-part-type="family">Plectopylidae</tp:taxon-name-part></tp:taxon-name>)</article-title><source>Zookeys</source><day>26</day><month>10</month><year>2015</year><volume>2015</volume><issue>529</issue><fpage>1</fpage><lpage>70</lpage><pub-id pub-id-type="doi">10.3897/zookeys.529.6139</pub-id></mixed-citation></tp:treatment-meta><tp:nomenclature><tp:taxon-name>
                            <tp:taxon-name-part taxon-name-part-type="genus">Endothyrella</tp:taxon-name-part>
                            <tp:taxon-name-part taxon-name-part-type="species">affinis</tp:taxon-name-part>
                        </tp:taxon-name><tp:taxon-authority>(Gude, 1897)</tp:taxon-authority><xref ref-type="fig" rid="F13">Figure 13G</xref><tp:nomenclature-citation-list><tp:nomenclature-citation><tp:taxon-name>
                            <tp:taxon-name-part taxon-name-part-type="genus">Endothyrella</tp:taxon-name-part>
                            <tp:taxon-name-part taxon-name-part-type="species">affinis</tp:taxon-name-part>
                        </tp:taxon-name><comment>1897b <italic><tp:taxon-name><tp:taxon-name-part taxon-name-part-type="genus">Plectopylis</tp:taxon-name-part> <tp:taxon-name-part taxon-name-part-type="species">affinis</tp:taxon-name-part></tp:taxon-name></italic> Gude: Science Gossip, 3: 276, figs 41a–d. [“Khasia Hills, Assam”].</comment></tp:nomenclature-citation><tp:nomenclature-citation><tp:taxon-name>
                            <tp:taxon-name-part taxon-name-part-type="genus">Endothyrella</tp:taxon-name-part>
                            <tp:taxon-name-part taxon-name-part-type="species">affinis</tp:taxon-name-part>
                        </tp:taxon-name><comment>1897g <italic><tp:taxon-name><tp:taxon-name-part taxon-name-part-type="genus">Plectopylis</tp:taxon-name-part> <tp:taxon-name-part taxon-name-part-type="species">affinis</tp:taxon-name-part></tp:taxon-name></italic>, — Gude: The Journal of Malacology, 6: 46–48, fig. 3.</comment></tp:nomenclature-citation><tp:nomenclature-citation><tp:taxon-name>
                            <tp:taxon-name-part taxon-name-part-type="genus">Endothyrella</tp:taxon-name-part>
                            <tp:taxon-name-part taxon-name-part-type="species">affinis</tp:taxon-name-part>
                        </tp:taxon-name><comment>1899c <tp:taxon-name><tp:taxon-name-part taxon-name-part-type="genus">Plectopylis</tp:taxon-name-part> (<tp:taxon-name-part taxon-name-part-type="subgenus">Endothyra</tp:taxon-name-part>) <tp:taxon-name-part taxon-name-part-type="species">affinis</tp:taxon-name-part></tp:taxon-name>, — Gude: Science Gossip, 6: 148.</comment></tp:nomenclature-citation><tp:nomenclature-citation><tp:taxon-name>
                            <tp:taxon-name-part taxon-name-part-type="genus">Endothyrella</tp:taxon-name-part>
                            <tp:taxon-name-part taxon-name-part-type="species">affinis</tp:taxon-name-part>
                        </tp:taxon-name><comment>1899d <tp:taxon-name><tp:taxon-name-part taxon-name-part-type="genus">Plectopylis</tp:taxon-name-part> (<tp:taxon-name-part taxon-name-part-type="subgenus">Endothyra</tp:taxon-name-part>) <tp:taxon-name-part taxon-name-part-type="species">affinis</tp:taxon-name-part></tp:taxon-name>, — Gude: Science Gossip, 6: 175, 176.</comment></tp:nomenclature-citation><tp:nomenclature-citation><tp:taxon-name>
                            <tp:taxon-name-part taxon-name-part-type="genus">Endothyrella</tp:taxon-name-part>
                            <tp:taxon-name-part taxon-name-part-type="species">affinis</tp:taxon-name-part>
                        </tp:taxon-name><comment>1914b <tp:taxon-name><tp:taxon-name-part taxon-name-part-type="genus">Plectopylis</tp:taxon-name-part> (<tp:taxon-name-part taxon-name-part-type="subgenus">Endothyra</tp:taxon-name-part>) <tp:taxon-name-part taxon-name-part-type="species">affinis</tp:taxon-name-part></tp:taxon-name>, — Gude: The Fauna of British India…: 73, 84–85, figs 34a–d.</comment></tp:nomenclature-citation></tp:nomenclature-citation-list></tp:nomenclature><tp:treatment-sec sec-type="Types"><title>Types.</title><p>India, Khasia Hills, ex Fulton, <named-content xmlns:xlink="http://www.w3.org/1999/xlink" content-type="dwc:institutional_code" xlink:type="simple">NHMUK</named-content> 1922.8.29.36 (syntype, Figure <xref ref-type="fig" rid="F13">13G</xref>); Khasia Hills, <named-content xmlns:xlink="http://www.w3.org/1999/xlink" content-type="dwc:institutional_code" xlink:type="simple">NHMUK</named-content> 1901.4.25.41–43 (3 syntypes).</p><fig id="F13" position="float" orientation="portrait"><label>Figure 13.</label><caption><p>Shells of <italic><tp:taxon-name><tp:taxon-name-part taxon-name-part-type="genus">Endothyrella</tp:taxon-name-part></tp:taxon-name></italic> species. <bold>A</bold> <italic><tp:taxon-name><tp:taxon-name-part taxon-name-part-type="genus">Endothyrella</tp:taxon-name-part> <tp:taxon-name-part taxon-name-part-type="species">plectostoma</tp:taxon-name-part></tp:taxon-name></italic> (Benson, 1836), <abbrev xmlns:xlink="http://www.w3.org/1999/xlink" content-type="institution" xlink:title="University Museum of Zoology (Cambridge, UK)" xlink:type="simple">UMZC</abbrev> 102155 (syntype, specimen figured by <xref ref-type="bibr" rid="B21">Gude 1897b</xref>) <bold>B</bold> <italic><tp:taxon-name><tp:taxon-name-part taxon-name-part-type="genus">Endothyrella</tp:taxon-name-part> <tp:taxon-name-part taxon-name-part-type="species">plectostoma</tp:taxon-name-part></tp:taxon-name></italic>, <named-content xmlns:xlink="http://www.w3.org/1999/xlink" content-type="dwc:institutional_code" xlink:type="simple">SMF</named-content> 118091 <bold>C</bold> <italic><tp:taxon-name><tp:taxon-name-part taxon-name-part-type="genus">Endothyrella</tp:taxon-name-part> <tp:taxon-name-part taxon-name-part-type="species">sowerbyi</tp:taxon-name-part></tp:taxon-name></italic> (Gude, 1899), <named-content xmlns:xlink="http://www.w3.org/1999/xlink" content-type="dwc:institutional_code" xlink:type="simple">NHMUK</named-content> 1922.8.29.48. (holotype) <bold>D</bold> <italic><tp:taxon-name><tp:taxon-name-part taxon-name-part-type="genus">Endothyrella</tp:taxon-name-part> <tp:taxon-name-part taxon-name-part-type="species">sowerbyi</tp:taxon-name-part></tp:taxon-name></italic>, <named-content xmlns:xlink="http://www.w3.org/1999/xlink" content-type="dwc:institutional_code" xlink:type="simple">SMF</named-content> 346408 <bold>E</bold> <italic><tp:taxon-name><tp:taxon-name-part taxon-name-part-type="genus">Endothyrella</tp:taxon-name-part> <tp:taxon-name-part taxon-name-part-type="species">tricarinata</tp:taxon-name-part></tp:taxon-name></italic> (Gude, 1897), <abbrev xmlns:xlink="http://www.w3.org/1999/xlink" content-type="institution" xlink:title="University Museum of Zoology (Cambridge, UK)" xlink:type="simple">UMZC</abbrev> 102170 (syntype of <italic><tp:taxon-name><tp:taxon-name-part taxon-name-part-type="species">tricarinata</tp:taxon-name-part></tp:taxon-name></italic>) <bold>F</bold> <italic><tp:taxon-name><tp:taxon-name-part taxon-name-part-type="genus">Endothyrella</tp:taxon-name-part> <tp:taxon-name-part taxon-name-part-type="species">tricarinata</tp:taxon-name-part></tp:taxon-name></italic>, <named-content xmlns:xlink="http://www.w3.org/1999/xlink" content-type="dwc:institutional_code" xlink:type="simple">NHMUK</named-content> 1922.8.29.50. (syntype of <italic><tp:taxon-name><tp:taxon-name-part taxon-name-part-type="species">exerta</tp:taxon-name-part></tp:taxon-name></italic>) <bold>G</bold> <italic><tp:taxon-name><tp:taxon-name-part taxon-name-part-type="genus">Endothyrella</tp:taxon-name-part> <tp:taxon-name-part taxon-name-part-type="species">affinis</tp:taxon-name-part></tp:taxon-name></italic> (Gude, 1897), <named-content xmlns:xlink="http://www.w3.org/1999/xlink" content-type="dwc:institutional_code" xlink:type="simple">NHMUK</named-content> 1922.8.29.26 (syntype). Photos: J. Gundry (<bold>A, E</bold>), B. Páll-Gergely (<bold>B, D</bold>) and H. Taylor (<bold>C, F, G</bold>). Scale represent 5 mm.</p></caption><graphic xmlns:xlink="http://www.w3.org/1999/xlink" xlink:href="zookeys-529-001-g013.jpg" position="float" orientation="portrait" xlink:type="simple" id="oo_61591.jpg"/></fig></tp:treatment-sec><tp:treatment-sec sec-type="material"><title>Additional material examined.</title><p>India, Khasi Hills, <named-content xmlns:xlink="http://www.w3.org/1999/xlink" content-type="dwc:institutional_code" xlink:type="simple">NHMUK</named-content> 1892.9.22.1–4 (4 specimens); India, <named-content xmlns:xlink="http://www.w3.org/1999/xlink" content-type="dwc:institutional_code" xlink:type="simple">NHMUK</named-content> 1916.3.15.1–2/2 (“showing immature armature”); Khasi Hills, Assam, coll. Salisbury ex coll. Beddome, <named-content xmlns:xlink="http://www.w3.org/1999/xlink" content-type="dwc:institutional_code" xlink:type="simple">NHMUK</named-content> 20150130/3; Khasi Hills, <named-content xmlns:xlink="http://www.w3.org/1999/xlink" content-type="dwc:institutional_code" xlink:type="simple">NHMUK</named-content> 20150131/3; Cherra, leg. Godwin-Austen, <named-content xmlns:xlink="http://www.w3.org/1999/xlink" content-type="dwc:institutional_code" xlink:type="simple">NHMUK</named-content> 20150132/1 juvenile shell; N-Vorderindien, Khasi-Berge, coll. C. R. Boettger 1911, <named-content xmlns:xlink="http://www.w3.org/1999/xlink" content-type="dwc:institutional_code" xlink:type="simple">SMF</named-content> 118096/1 (labelled as “cotype”); Cherrapoonjee, coll. Jetschin ex coll. <xref ref-type="bibr" rid="B33">Gude 1900</xref>, <named-content xmlns:xlink="http://www.w3.org/1999/xlink" content-type="dwc:institutional_code" xlink:type="simple">SMF</named-content> 118095/2; India, Khasi Hills, <named-content xmlns:xlink="http://www.w3.org/1999/xlink" content-type="dwc:institutional_code" xlink:type="simple">NHMW</named-content> 34233/2; Khasi Hills, coll. Möllendorff, <named-content xmlns:xlink="http://www.w3.org/1999/xlink" content-type="dwc:institutional_code" xlink:type="simple">SMF</named-content> 150107/3; Khasi-Berge, coll. Möllendorff, ex coll. Gude, <named-content xmlns:xlink="http://www.w3.org/1999/xlink" content-type="dwc:institutional_code" xlink:type="simple">SMF</named-content> 9279/4; Khasi Hills, coll. Bosch ex coll. Rolle, <named-content xmlns:xlink="http://www.w3.org/1999/xlink" content-type="dwc:institutional_code" xlink:type="simple">SMF</named-content> 172074/2; N. O(?) Indien, coll. Steenberg, <named-content xmlns:xlink="http://www.w3.org/1999/xlink" content-type="dwc:institutional_code" xlink:type="simple">ZMUC</named-content>-GAS-1811/1; no locality, coll. Jousseaume, <named-content xmlns:xlink="http://www.w3.org/1999/xlink" content-type="dwc:institutional_code" xlink:type="simple">MNHN</named-content> 2012-27051/2; no locality, coll. Jousseaume, <named-content xmlns:xlink="http://www.w3.org/1999/xlink" content-type="dwc:institutional_code" xlink:type="simple">MNHN</named-content> 2012-27048/29 (strongly shouldered, relatively small shells together with typical ones).</p></tp:treatment-sec><tp:treatment-sec sec-type="Diagnosis"><title>Diagnosis.</title><p>Shell small, sinistral, yellowish, with narrow umbilicus, conical dorsal surface and shouldered body whorl; hairs are arranged in four rows on the body whorl; callus strong, middle palatal plicae usually divided in the middle; the posterior fragments are oblique, the anterior ones are rather straight; parietal wall with a single, slightly curved lamella with short denticles posteriorly, one above and one below, and a horizontal lower plica which may be divided in the middle.</p></tp:treatment-sec><tp:treatment-sec sec-type="Measurements"><title>Measurements</title><p>(in mm): <abbrev xmlns:xlink="http://www.w3.org/1999/xlink" xlink:title="shell diameter" xlink:type="simple">D</abbrev>: 9.7–10.9, <abbrev xmlns:xlink="http://www.w3.org/1999/xlink" xlink:title="shell height" xlink:type="simple">H</abbrev>: 5.4–5.7 (n = 4, <named-content xmlns:xlink="http://www.w3.org/1999/xlink" content-type="dwc:institutional_code" xlink:type="simple">SMF</named-content> 9279); <abbrev xmlns:xlink="http://www.w3.org/1999/xlink" xlink:title="shell diameter" xlink:type="simple">D</abbrev>: 8.5–10.6, <abbrev xmlns:xlink="http://www.w3.org/1999/xlink" xlink:title="shell height" xlink:type="simple">H</abbrev>: 5.1–5.6 (n = 3, <named-content xmlns:xlink="http://www.w3.org/1999/xlink" content-type="dwc:institutional_code" xlink:type="simple">MNHN</named-content> 2012-27048).</p></tp:treatment-sec><tp:treatment-sec sec-type="Differential diagnosis"><title>Differential diagnosis.</title><p>See under <italic><tp:taxon-name><tp:taxon-name-part taxon-name-part-type="genus">Endothyrella</tp:taxon-name-part> <tp:taxon-name-part taxon-name-part-type="species">plectostoma</tp:taxon-name-part></tp:taxon-name></italic>, <italic><tp:taxon-name><tp:taxon-name-part taxon-name-part-type="genus">Endothyrella</tp:taxon-name-part> <tp:taxon-name-part taxon-name-part-type="species">sowerbyi</tp:taxon-name-part></tp:taxon-name></italic> and <italic><tp:taxon-name><tp:taxon-name-part taxon-name-part-type="genus">Endothyrella</tp:taxon-name-part> <tp:taxon-name-part taxon-name-part-type="species">tricarinata</tp:taxon-name-part></tp:taxon-name></italic> and Table <xref ref-type="table" rid="T5">5</xref>.</p></tp:treatment-sec><tp:treatment-sec sec-type="Distribution"><title>Distribution.</title><p>The species is recorded from the Khasi Hills only (Figure <xref ref-type="fig" rid="F11">11</xref>).</p></tp:treatment-sec><tp:treatment-sec><!--Section generated to contain objects referenced in tp:taxon-treatment.--><table-wrap id="T5" position="float" orientation="portrait"><label>Table 5.</label><caption><p>Main diagnostic characters of <italic><tp:taxon-name><tp:taxon-name-part taxon-name-part-type="genus">Endothyrella</tp:taxon-name-part></tp:taxon-name></italic> species.</p></caption><table id="TID0EG1CK" rules="all"><tbody><tr><th rowspan="1" colspan="1">Species</th><th rowspan="1" colspan="1">Diagnostic characters</th><th rowspan="1" colspan="1">Similar species (most similar species in bold)</th></tr><tr><td rowspan="1" colspan="1"><italic><tp:taxon-name><tp:taxon-name-part taxon-name-part-type="species">aborensis</tp:taxon-name-part></tp:taxon-name></italic></td><td rowspan="1" colspan="1">depressed Z-shaped palatal plicae; two parietal lamellae (?)</td><td rowspan="1" colspan="1"/></tr><tr><td rowspan="1" colspan="1"><italic><tp:taxon-name><tp:taxon-name-part taxon-name-part-type="species">affinis</tp:taxon-name-part></tp:taxon-name></italic></td><td rowspan="1" colspan="1">narrow umbilicus; four hair rows; horizontal parietal plica absent</td><td rowspan="1" colspan="1"><bold><italic><tp:taxon-name><tp:taxon-name-part taxon-name-part-type="species">plectostoma</tp:taxon-name-part></tp:taxon-name></italic></bold>, <italic><tp:taxon-name><tp:taxon-name-part taxon-name-part-type="species">sowerbyi</tp:taxon-name-part></tp:taxon-name></italic>, <italic><tp:taxon-name><tp:taxon-name-part taxon-name-part-type="species">tricarinata</tp:taxon-name-part></tp:taxon-name></italic></td></tr><tr><td rowspan="1" colspan="1"><italic><tp:taxon-name><tp:taxon-name-part taxon-name-part-type="species">angulata</tp:taxon-name-part></tp:taxon-name></italic> sp. n.</td><td rowspan="1" colspan="1">body whorl shouldered; four hair rows</td><td rowspan="1" colspan="1"><italic><tp:taxon-name><tp:taxon-name-part taxon-name-part-type="species">dolakhaensis</tp:taxon-name-part></tp:taxon-name></italic> sp. n., <italic><tp:taxon-name><tp:taxon-name-part taxon-name-part-type="species">pinacis</tp:taxon-name-part></tp:taxon-name></italic>, <italic><tp:taxon-name><tp:taxon-name-part taxon-name-part-type="species">minor</tp:taxon-name-part></tp:taxon-name></italic></td></tr><tr><td rowspan="1" colspan="1"><italic><tp:taxon-name><tp:taxon-name-part taxon-name-part-type="species">babbagei</tp:taxon-name-part></tp:taxon-name></italic></td><td rowspan="1" colspan="1">dextral shell; flattened dorsal side; 14 mm</td><td rowspan="1" colspan="1"><bold><italic><tp:taxon-name><tp:taxon-name-part taxon-name-part-type="species">inexpectata</tp:taxon-name-part></tp:taxon-name></italic> sp. n.</bold>, <italic><tp:taxon-name><tp:taxon-name-part taxon-name-part-type="species">oglei</tp:taxon-name-part></tp:taxon-name></italic>, <italic><tp:taxon-name><tp:taxon-name-part taxon-name-part-type="species">serica</tp:taxon-name-part></tp:taxon-name></italic></td></tr><tr><td rowspan="1" colspan="1"><italic><tp:taxon-name><tp:taxon-name-part taxon-name-part-type="species">bedfordi</tp:taxon-name-part></tp:taxon-name></italic></td><td rowspan="1" colspan="1">single parietal lamella with long lower plica; posterior ends of palatal plicae with several additional small denticles</td><td rowspan="1" colspan="1"/></tr><tr><td rowspan="1" colspan="1"><italic><tp:taxon-name><tp:taxon-name-part taxon-name-part-type="species">blanda</tp:taxon-name-part></tp:taxon-name></italic></td><td rowspan="1" colspan="1">conical dorsal side; 7 hair rows</td><td rowspan="1" colspan="1"><italic><tp:taxon-name><tp:taxon-name-part taxon-name-part-type="species">macromphalus</tp:taxon-name-part></tp:taxon-name></italic>, <italic><tp:taxon-name><tp:taxon-name-part taxon-name-part-type="species">minor</tp:taxon-name-part></tp:taxon-name></italic>, <italic><tp:taxon-name><tp:taxon-name-part taxon-name-part-type="species">robustistriata</tp:taxon-name-part></tp:taxon-name></italic> sp. n., <bold><italic><tp:taxon-name><tp:taxon-name-part taxon-name-part-type="species">williamsoni</tp:taxon-name-part></tp:taxon-name></italic></bold></td></tr><tr><td rowspan="1" colspan="1"><italic><tp:taxon-name><tp:taxon-name-part taxon-name-part-type="species">brahma</tp:taxon-name-part></tp:taxon-name></italic></td><td rowspan="1" colspan="1">three parallel, horizontal parietal plicae anterior to the lamella</td><td rowspan="1" colspan="1"/></tr><tr><td rowspan="1" colspan="1"><italic><tp:taxon-name><tp:taxon-name-part taxon-name-part-type="species">dolakhaensis</tp:taxon-name-part></tp:taxon-name></italic> sp. n.</td><td rowspan="1" colspan="1">rather conical dorsal side; slightly angulated body whorl; 5 hair rows</td><td rowspan="1" colspan="1"><italic><tp:taxon-name><tp:taxon-name-part taxon-name-part-type="species">angulata</tp:taxon-name-part></tp:taxon-name></italic> sp. n., <italic><tp:taxon-name><tp:taxon-name-part taxon-name-part-type="species">sowerbyi</tp:taxon-name-part></tp:taxon-name></italic></td></tr><tr><td rowspan="1" colspan="1"><italic><tp:taxon-name><tp:taxon-name-part taxon-name-part-type="species">fultoni</tp:taxon-name-part></tp:taxon-name></italic></td><td rowspan="1" colspan="1">large size (19.9–20.3 mm); reversed trapezoid shell shape</td><td rowspan="1" colspan="1"/></tr><tr><td rowspan="1" colspan="1"><italic><tp:taxon-name><tp:taxon-name-part taxon-name-part-type="species">inexpectata</tp:taxon-name-part></tp:taxon-name></italic> sp. n.</td><td rowspan="1" colspan="1">dextral shell; flattened dorsal side; 6.6–6.7 mm</td><td rowspan="1" colspan="1"><bold><italic><tp:taxon-name><tp:taxon-name-part taxon-name-part-type="species">babbagei</tp:taxon-name-part></tp:taxon-name></italic></bold>, <italic><tp:taxon-name><tp:taxon-name-part taxon-name-part-type="species">oglei</tp:taxon-name-part></tp:taxon-name></italic>, <italic><tp:taxon-name><tp:taxon-name-part taxon-name-part-type="species">serica</tp:taxon-name-part></tp:taxon-name></italic></td></tr><tr><td rowspan="1" colspan="1"><italic><tp:taxon-name><tp:taxon-name-part taxon-name-part-type="species">macromphalus</tp:taxon-name-part></tp:taxon-name></italic></td><td rowspan="1" colspan="1">nearly flat dorsal side; smooth ventral side</td><td rowspan="1" colspan="1"><italic><tp:taxon-name><tp:taxon-name-part taxon-name-part-type="species">blanda</tp:taxon-name-part></tp:taxon-name></italic>, <bold><italic><tp:taxon-name><tp:taxon-name-part taxon-name-part-type="species">minor</tp:taxon-name-part></tp:taxon-name></italic></bold>, <bold><italic><tp:taxon-name><tp:taxon-name-part taxon-name-part-type="species">robustistriata</tp:taxon-name-part></tp:taxon-name></italic> sp. n.</bold>, <italic><tp:taxon-name><tp:taxon-name-part taxon-name-part-type="species">williamsoni</tp:taxon-name-part></tp:taxon-name></italic></td></tr><tr><td rowspan="1" colspan="1"><italic><tp:taxon-name><tp:taxon-name-part taxon-name-part-type="species">minor</tp:taxon-name-part></tp:taxon-name></italic></td><td rowspan="1" colspan="1">flat dorsal side; four hair rows</td><td rowspan="1" colspan="1"><italic><tp:taxon-name><tp:taxon-name-part taxon-name-part-type="species">blanda</tp:taxon-name-part></tp:taxon-name></italic>, <bold><italic><tp:taxon-name><tp:taxon-name-part taxon-name-part-type="species">macromphalus</tp:taxon-name-part></tp:taxon-name></italic></bold>, <bold><italic><tp:taxon-name><tp:taxon-name-part taxon-name-part-type="species">robustistriata</tp:taxon-name-part></tp:taxon-name></italic> sp. n.</bold>, <italic><tp:taxon-name><tp:taxon-name-part taxon-name-part-type="species">williamsoni</tp:taxon-name-part></tp:taxon-name></italic></td></tr><tr><td rowspan="1" colspan="1"><italic><tp:taxon-name><tp:taxon-name-part taxon-name-part-type="species">miriensis</tp:taxon-name-part></tp:taxon-name></italic></td><td rowspan="1" colspan="1">prominent spiral sculpture</td><td rowspan="1" colspan="1"/></tr><tr><td rowspan="1" colspan="1"><italic><tp:taxon-name><tp:taxon-name-part taxon-name-part-type="species">nepalica</tp:taxon-name-part></tp:taxon-name></italic> sp. n.</td><td rowspan="1" colspan="1">hairless shell; domed dorsal side; rounded body whorl; simple palatal plicae</td><td rowspan="1" colspan="1"><italic><tp:taxon-name><tp:taxon-name-part taxon-name-part-type="species">oakesi</tp:taxon-name-part></tp:taxon-name></italic>, <italic><tp:taxon-name><tp:taxon-name-part taxon-name-part-type="species">pinacis</tp:taxon-name-part></tp:taxon-name></italic></td></tr><tr><td rowspan="1" colspan="1"><italic><tp:taxon-name><tp:taxon-name-part taxon-name-part-type="species">oakesi</tp:taxon-name-part></tp:taxon-name></italic></td><td rowspan="1" colspan="1">hairless shell; slightly domed dorsal side; rounded body whorl; complicated palatal plicae</td><td rowspan="1" colspan="1"><italic><tp:taxon-name><tp:taxon-name-part taxon-name-part-type="species">nepalica</tp:taxon-name-part></tp:taxon-name></italic> sp. n., <italic><tp:taxon-name><tp:taxon-name-part taxon-name-part-type="species">pinacis</tp:taxon-name-part></tp:taxon-name></italic></td></tr><tr><td rowspan="1" colspan="1"><italic><tp:taxon-name><tp:taxon-name-part taxon-name-part-type="species">oglei</tp:taxon-name-part></tp:taxon-name></italic></td><td rowspan="1" colspan="1">dextral shell; 16.8–16.9 mm; protoconch without groove</td><td rowspan="1" colspan="1"><italic><tp:taxon-name><tp:taxon-name-part taxon-name-part-type="species">babbagei</tp:taxon-name-part></tp:taxon-name></italic>, <italic><tp:taxon-name><tp:taxon-name-part taxon-name-part-type="species">inexpectata</tp:taxon-name-part></tp:taxon-name></italic> sp. n., <bold><italic><tp:taxon-name><tp:taxon-name-part taxon-name-part-type="species">serica</tp:taxon-name-part></tp:taxon-name></italic></bold></td></tr><tr><td rowspan="1" colspan="1"><italic><tp:taxon-name><tp:taxon-name-part taxon-name-part-type="species">pinacis</tp:taxon-name-part></tp:taxon-name></italic></td><td rowspan="1" colspan="1">hairless shell; slightly elevated dorsal side; shouldered body whorl; simple palatal plicae</td><td rowspan="1" colspan="1"><italic><tp:taxon-name><tp:taxon-name-part taxon-name-part-type="species">nepalica</tp:taxon-name-part></tp:taxon-name></italic> sp. n., <italic><tp:taxon-name><tp:taxon-name-part taxon-name-part-type="species">oakesi</tp:taxon-name-part></tp:taxon-name></italic></td></tr><tr><td rowspan="1" colspan="1"><italic><tp:taxon-name><tp:taxon-name-part taxon-name-part-type="species">plectostoma</tp:taxon-name-part></tp:taxon-name></italic></td><td rowspan="1" colspan="1">very narrow umbilicus; five hair rows; horizontal parietal plica present</td><td rowspan="1" colspan="1"><bold><italic><tp:taxon-name><tp:taxon-name-part taxon-name-part-type="species">affinis</tp:taxon-name-part></tp:taxon-name></italic></bold>, <bold><italic><tp:taxon-name><tp:taxon-name-part taxon-name-part-type="species">sowerbyi</tp:taxon-name-part></tp:taxon-name></italic></bold>, <italic><tp:taxon-name><tp:taxon-name-part taxon-name-part-type="species">tricarinata</tp:taxon-name-part></tp:taxon-name></italic></td></tr><tr><td rowspan="1" colspan="1"><italic><tp:taxon-name><tp:taxon-name-part taxon-name-part-type="species">robustistriata</tp:taxon-name-part></tp:taxon-name></italic> sp. n.</td><td rowspan="1" colspan="1">elevated spire; smooth ventral side; strongly reticulated dorsal surface</td><td rowspan="1" colspan="1"><italic><tp:taxon-name><tp:taxon-name-part taxon-name-part-type="species">blanda</tp:taxon-name-part></tp:taxon-name></italic>, <bold><italic><tp:taxon-name><tp:taxon-name-part taxon-name-part-type="species">macromphalus</tp:taxon-name-part></tp:taxon-name></italic></bold>, <bold><italic><tp:taxon-name><tp:taxon-name-part taxon-name-part-type="species">minor</tp:taxon-name-part></tp:taxon-name></italic></bold>, <italic><tp:taxon-name><tp:taxon-name-part taxon-name-part-type="species">williamsoni</tp:taxon-name-part></tp:taxon-name></italic></td></tr><tr><td rowspan="1" colspan="1"><italic><tp:taxon-name><tp:taxon-name-part taxon-name-part-type="species">serica</tp:taxon-name-part></tp:taxon-name></italic></td><td rowspan="1" colspan="1">dextral shell; protoconch with groove</td><td rowspan="1" colspan="1"><italic><tp:taxon-name><tp:taxon-name-part taxon-name-part-type="species">babbagei</tp:taxon-name-part></tp:taxon-name></italic>, <italic><tp:taxon-name><tp:taxon-name-part taxon-name-part-type="species">inexpectata</tp:taxon-name-part></tp:taxon-name></italic> sp. n., <bold><italic><tp:taxon-name><tp:taxon-name-part taxon-name-part-type="species">oglei</tp:taxon-name-part></tp:taxon-name></italic></bold></td></tr><tr><td rowspan="1" colspan="1"><italic><tp:taxon-name><tp:taxon-name-part taxon-name-part-type="species">sowerbyi</tp:taxon-name-part></tp:taxon-name></italic></td><td rowspan="1" colspan="1">narrow umbilicus; thin peristome; five hair rows; weak horizontal parietal plica</td><td rowspan="1" colspan="1"><italic><tp:taxon-name><tp:taxon-name-part taxon-name-part-type="species">affinis</tp:taxon-name-part></tp:taxon-name></italic>, <italic><tp:taxon-name><tp:taxon-name-part taxon-name-part-type="species">dolakhaensis</tp:taxon-name-part></tp:taxon-name></italic> sp. n., <bold><italic><tp:taxon-name><tp:taxon-name-part taxon-name-part-type="species">plectostoma</tp:taxon-name-part></tp:taxon-name></italic></bold>, <italic><tp:taxon-name><tp:taxon-name-part taxon-name-part-type="species">tricarinata</tp:taxon-name-part></tp:taxon-name></italic></td></tr><tr><td rowspan="1" colspan="1"><italic><tp:taxon-name><tp:taxon-name-part taxon-name-part-type="species">tricarinata</tp:taxon-name-part></tp:taxon-name></italic></td><td rowspan="1" colspan="1">very narrow umbilicus;, shouldered whorls; four hair rows</td><td rowspan="1" colspan="1"><bold><italic><tp:taxon-name><tp:taxon-name-part taxon-name-part-type="species">affinis</tp:taxon-name-part></tp:taxon-name></italic></bold>, <bold><italic><tp:taxon-name><tp:taxon-name-part taxon-name-part-type="species">plectostoma</tp:taxon-name-part></tp:taxon-name></italic></bold>, <bold><italic><tp:taxon-name><tp:taxon-name-part taxon-name-part-type="species">sowerbyi</tp:taxon-name-part></tp:taxon-name></italic></bold></td></tr><tr><td rowspan="1" colspan="1"><italic><tp:taxon-name><tp:taxon-name-part taxon-name-part-type="species">williamsoni</tp:taxon-name-part></tp:taxon-name></italic></td><td rowspan="1" colspan="1">conical dorsal side; hairless shell; long horizontal parietal plica</td><td rowspan="1" colspan="1"><bold><italic><tp:taxon-name><tp:taxon-name-part taxon-name-part-type="species">blanda</tp:taxon-name-part></tp:taxon-name></italic></bold>, <italic><tp:taxon-name><tp:taxon-name-part taxon-name-part-type="species">macromphalus</tp:taxon-name-part></tp:taxon-name></italic>, <italic><tp:taxon-name><tp:taxon-name-part taxon-name-part-type="species">minor</tp:taxon-name-part></tp:taxon-name></italic>, <italic><tp:taxon-name><tp:taxon-name-part taxon-name-part-type="species">robustistriata</tp:taxon-name-part></tp:taxon-name></italic> sp. n.</td></tr></tbody></table></table-wrap><fig id="F11" position="float" orientation="portrait"><label>Figure 11.</label><caption><p>Distribution of <italic><tp:taxon-name><tp:taxon-name-part taxon-name-part-type="genus">Endothyrella</tp:taxon-name-part></tp:taxon-name></italic> species in Northeastern India. Abbreviations: <abbrev xmlns:xlink="http://www.w3.org/1999/xlink" xlink:type="simple">Dafla<def><p> Dafla Hills (locality of <italic><tp:taxon-name><tp:taxon-name-part taxon-name-part-type="genus">Endothyrella</tp:taxon-name-part> <tp:taxon-name-part taxon-name-part-type="species">macromphalus</tp:taxon-name-part></tp:taxon-name></italic>)</p></def></abbrev>; <abbrev xmlns:xlink="http://www.w3.org/1999/xlink" xlink:type="simple">Khasi<def><p> Khasi Hills (locality of <italic><tp:taxon-name><tp:taxon-name-part taxon-name-part-type="genus">Endothyrella</tp:taxon-name-part> <tp:taxon-name-part taxon-name-part-type="species">affinis</tp:taxon-name-part></tp:taxon-name></italic>, <italic><tp:taxon-name><tp:taxon-name-part taxon-name-part-type="genus">Endothyrella</tp:taxon-name-part> <tp:taxon-name-part taxon-name-part-type="species">fultoni</tp:taxon-name-part></tp:taxon-name></italic>, <italic><tp:taxon-name><tp:taxon-name-part taxon-name-part-type="genus">Endothyrella</tp:taxon-name-part> <tp:taxon-name-part taxon-name-part-type="species">robustistriata</tp:taxon-name-part></tp:taxon-name></italic> sp. n., <italic><tp:taxon-name><tp:taxon-name-part taxon-name-part-type="genus">Endothyrella</tp:taxon-name-part> <tp:taxon-name-part taxon-name-part-type="species">macromphalus</tp:taxon-name-part></tp:taxon-name></italic>, <italic><tp:taxon-name><tp:taxon-name-part taxon-name-part-type="genus">Endothyrella</tp:taxon-name-part> <tp:taxon-name-part taxon-name-part-type="species">minor</tp:taxon-name-part></tp:taxon-name></italic> and <italic><tp:taxon-name><tp:taxon-name-part taxon-name-part-type="genus">Endothyrella</tp:taxon-name-part> <tp:taxon-name-part taxon-name-part-type="species">tricarinata</tp:taxon-name-part></tp:taxon-name></italic>)</p></def></abbrev>, <abbrev xmlns:xlink="http://www.w3.org/1999/xlink" xlink:type="simple">L<def><p> Lhota Naga (locality of <italic><tp:taxon-name><tp:taxon-name-part taxon-name-part-type="genus">Endothyrella</tp:taxon-name-part> <tp:taxon-name-part taxon-name-part-type="species">robustistriata</tp:taxon-name-part></tp:taxon-name></italic> sp. n.)</p></def></abbrev> <abbrev xmlns:xlink="http://www.w3.org/1999/xlink" xlink:type="simple">P<def><p> Nepalese localities of <italic><tp:taxon-name><tp:taxon-name-part taxon-name-part-type="genus">Endothyrella</tp:taxon-name-part> <tp:taxon-name-part taxon-name-part-type="species">minor</tp:taxon-name-part></tp:taxon-name></italic></p></def></abbrev> <abbrev xmlns:xlink="http://www.w3.org/1999/xlink" xlink:type="simple">SER<def><p> <italic><tp:taxon-name><tp:taxon-name-part taxon-name-part-type="genus">Endothyrella</tp:taxon-name-part> <tp:taxon-name-part taxon-name-part-type="species">serica</tp:taxon-name-part></tp:taxon-name></italic> (Godwin-Austen, 1875)</p></def></abbrev> <abbrev xmlns:xlink="http://www.w3.org/1999/xlink" xlink:type="simple">S<def><p> Silchar (locality of <italic><tp:taxon-name><tp:taxon-name-part taxon-name-part-type="genus">Endothyrella</tp:taxon-name-part> <tp:taxon-name-part taxon-name-part-type="species">blanda</tp:taxon-name-part></tp:taxon-name></italic>)</p></def></abbrev> <bold>SI</bold> Sikhim (locality of <italic><tp:taxon-name><tp:taxon-name-part taxon-name-part-type="genus">Endothyrella</tp:taxon-name-part> <tp:taxon-name-part taxon-name-part-type="species">blanda</tp:taxon-name-part></tp:taxon-name></italic>, <italic><tp:taxon-name><tp:taxon-name-part taxon-name-part-type="genus">Endothyrella</tp:taxon-name-part> <tp:taxon-name-part taxon-name-part-type="species">minor</tp:taxon-name-part></tp:taxon-name></italic>, <italic><tp:taxon-name><tp:taxon-name-part taxon-name-part-type="genus">Endothyrella</tp:taxon-name-part> <tp:taxon-name-part taxon-name-part-type="species">pinacis</tp:taxon-name-part></tp:taxon-name></italic>) <bold>Y</bold> Yamne valley (type locality of <italic><tp:taxon-name><tp:taxon-name-part taxon-name-part-type="genus">Plectopylis</tp:taxon-name-part> <tp:taxon-name-part taxon-name-part-type="species">gregorsoni</tp:taxon-name-part></tp:taxon-name></italic>).</p></caption><graphic xmlns:xlink="http://www.w3.org/1999/xlink" xlink:href="zookeys-529-001-g011.jpg" position="float" orientation="portrait" xlink:type="simple" id="oo_61589.jpg"/></fig></tp:treatment-sec><ref-list><ref id="B21"><mixed-citation xmlns:xlink="http://www.w3.org/1999/xlink" xlink:type="simple"><person-group><name name-style="western"><surname>Gude</surname><given-names>GK</given-names></name></person-group> (<year>1897b</year>) <article-title>Armature of Helicoid landshells and new forms of <italic><tp:taxon-name><tp:taxon-name-part taxon-name-part-type="genus">Plectopylis</tp:taxon-name-part></tp:taxon-name></italic>.</article-title> <source>Science Gossip</source> <volume>3</volume>: <fpage>274</fpage>–<lpage>276</lpage>. <ext-link xlink:type="simple" ext-link-type="uri" xlink:href="http://www.biodiversitylibrary.org/item/105662#page/286/mode/1up">http://www.biodiversitylibrary.org/item/105662#page/286/mode/1up</ext-link> </mixed-citation></ref><ref id="B33"><mixed-citation xmlns:xlink="http://www.w3.org/1999/xlink" xlink:type="simple"><person-group><name name-style="western"><surname>Gude</surname><given-names>GK</given-names></name></person-group> (<year>1900</year>) <article-title>Species of <italic><tp:taxon-name><tp:taxon-name-part taxon-name-part-type="genus">Plectopylis</tp:taxon-name-part></tp:taxon-name></italic> recently described in “Science Gossip.”</article-title> <source>The Journal of Malacology</source> <volume>7</volume>: <fpage>34</fpage>–<lpage>38</lpage>. <ext-link xlink:type="simple" ext-link-type="uri" xlink:href="http://www.biodiversitylibrary.org/item/54598#page/354/mode/1up">http://www.biodiversitylibrary.org/item/54598#page/354/mode/1up</ext-link> </mixed-citation></ref></ref-list></tp:taxon-treatment>
