# Supplementary material for: Review of the genus Endothyrella Zilch, 1960 with description of five new species (Gastropoda, Pulmonata, Plectopylidae)
Source: Zookeys. 2015 Oct 26;(529):1–70. doi: 10.3897/zookeys.529.6139 (PMC4668899; doi:10.3897/zookeys.529.6139)
Supplement: XML Treatment for Endothyrella sowerbyi [file zookeys.529.6139-treatment23.xml]

<!DOCTYPE tp:taxon-treatment
  PUBLIC "-//TaxonX//DTD Taxonomic Treatment Publishing DTD v0 20100105//EN" "tax-treatment-NSO.dtd">
<tp:taxon-treatment xmlns:tp="http://www.plazi.org/taxpub"><tp:treatment-meta><kwd-group><label>Taxon classification</label><kwd><named-content content-type="kingdom">Animalia</named-content></kwd><kwd><named-content content-type="order">Pulmonata</named-content></kwd><kwd><named-content content-type="family">Plectopylidae</named-content></kwd></kwd-group><mixed-citation publication-type="journal"><person-group><name><surname>Páll-Gergely</surname><given-names>Barna</given-names></name><name><surname>Budha</surname><given-names>Prem B.</given-names></name><name><surname>Naggs</surname><given-names>Fred</given-names></name><name><surname>Backeljau</surname><given-names>Thierry</given-names></name><name><surname>Asami</surname><given-names>Takahiro</given-names></name></person-group><article-title>Review of the genus <italic><tp:taxon-name><tp:taxon-name-part taxon-name-part-type="genus">Endothyrella</tp:taxon-name-part></tp:taxon-name></italic> Zilch, 1960 with description of five new species (<tp:taxon-name><tp:taxon-name-part taxon-name-part-type="class">Gastropoda</tp:taxon-name-part></tp:taxon-name>, <tp:taxon-name><tp:taxon-name-part taxon-name-part-type="order">Pulmonata</tp:taxon-name-part></tp:taxon-name>, <tp:taxon-name><tp:taxon-name-part taxon-name-part-type="family">Plectopylidae</tp:taxon-name-part></tp:taxon-name>)</article-title><source>Zookeys</source><day>26</day><month>10</month><year>2015</year><volume>2015</volume><issue>529</issue><fpage>1</fpage><lpage>70</lpage><pub-id pub-id-type="doi">10.3897/zookeys.529.6139</pub-id></mixed-citation></tp:treatment-meta><tp:nomenclature><tp:taxon-name>
                            <tp:taxon-name-part taxon-name-part-type="genus">Endothyrella</tp:taxon-name-part>
                            <tp:taxon-name-part taxon-name-part-type="species">sowerbyi</tp:taxon-name-part>
                        </tp:taxon-name><tp:taxon-authority>(Gude, 1899)</tp:taxon-authority><xref ref-type="fig" rid="F13">Figure 13C–D</xref><!--PageBreak--><!--PageBreak--><tp:nomenclature-citation-list><tp:nomenclature-citation><tp:taxon-name>
                            <tp:taxon-name-part taxon-name-part-type="genus">Endothyrella</tp:taxon-name-part>
                            <tp:taxon-name-part taxon-name-part-type="species">sowerbyi</tp:taxon-name-part>
                        </tp:taxon-name><comment>1899a <italic><tp:taxon-name><tp:taxon-name-part taxon-name-part-type="genus">Plectopylis</tp:taxon-name-part> <tp:taxon-name-part taxon-name-part-type="species">sowerbyi</tp:taxon-name-part></tp:taxon-name></italic> Gude: Science Gossip, 5: 239, figs 93a–f. [“Khasi Hills: Assam”].</comment></tp:nomenclature-citation><tp:nomenclature-citation><tp:taxon-name>
                            <tp:taxon-name-part taxon-name-part-type="genus">Endothyrella</tp:taxon-name-part>
                            <tp:taxon-name-part taxon-name-part-type="species">sowerbyi</tp:taxon-name-part>
                        </tp:taxon-name><comment>1899c <tp:taxon-name><tp:taxon-name-part taxon-name-part-type="genus">Plectopylis</tp:taxon-name-part> (<tp:taxon-name-part taxon-name-part-type="subgenus">Endothyra</tp:taxon-name-part>) <tp:taxon-name-part taxon-name-part-type="species">sowerbyi</tp:taxon-name-part></tp:taxon-name>, — Gude: Science Gossip, 6: 148, 149.</comment></tp:nomenclature-citation><tp:nomenclature-citation><tp:taxon-name>
                            <tp:taxon-name-part taxon-name-part-type="genus">Endothyrella</tp:taxon-name-part>
                            <tp:taxon-name-part taxon-name-part-type="species">sowerbyi</tp:taxon-name-part>
                        </tp:taxon-name><comment>1899d <tp:taxon-name><tp:taxon-name-part taxon-name-part-type="genus">Plectopylis</tp:taxon-name-part> (<tp:taxon-name-part taxon-name-part-type="subgenus">Endothyra</tp:taxon-name-part>) <tp:taxon-name-part taxon-name-part-type="species">sowerbyi</tp:taxon-name-part></tp:taxon-name>, — Gude: Science Gossip, 6: 175, 177.</comment></tp:nomenclature-citation><tp:nomenclature-citation><tp:taxon-name>
                            <tp:taxon-name-part taxon-name-part-type="genus">Endothyrella</tp:taxon-name-part>
                            <tp:taxon-name-part taxon-name-part-type="species">sowerbyi</tp:taxon-name-part>
                        </tp:taxon-name><comment>1914b <tp:taxon-name><tp:taxon-name-part taxon-name-part-type="genus">Plectopylis</tp:taxon-name-part> (<tp:taxon-name-part taxon-name-part-type="subgenus">Endothyra</tp:taxon-name-part>) <tp:taxon-name-part taxon-name-part-type="species">sowerbyi</tp:taxon-name-part></tp:taxon-name>, — Gude: The Fauna of British India…: 72, 80–81, figs 30a–f.</comment></tp:nomenclature-citation><tp:nomenclature-citation><tp:taxon-name>
                            <tp:taxon-name-part taxon-name-part-type="genus">Endothyrella</tp:taxon-name-part>
                            <tp:taxon-name-part taxon-name-part-type="species">sowerbyi</tp:taxon-name-part>
                        </tp:taxon-name><comment>1915 <tp:taxon-name><tp:taxon-name-part taxon-name-part-type="genus">Plectopylis</tp:taxon-name-part> (<tp:taxon-name-part taxon-name-part-type="subgenus">Endothyra</tp:taxon-name-part>) <tp:taxon-name-part taxon-name-part-type="species">sowerbyi</tp:taxon-name-part></tp:taxon-name>, — Gude: Records of the Indian Museum, 8: 507, 509.</comment></tp:nomenclature-citation></tp:nomenclature-citation-list></tp:nomenclature><tp:treatment-sec sec-type="Types"><title>Types.</title><p>Khasia Hills, India, <named-content xmlns:xlink="http://www.w3.org/1999/xlink" content-type="dwc:institutional_code" xlink:type="simple">NHMUK</named-content> 1922.8.29.48. (holotype, Figure <xref ref-type="fig" rid="F13">13C</xref>).</p></tp:treatment-sec><tp:treatment-sec sec-type="material"><title>Additional material examined.</title><p>Indien, leg. Stoliczka, coll. Oberwimmer, <named-content xmlns:xlink="http://www.w3.org/1999/xlink" content-type="dwc:institutional_code" xlink:type="simple">NHMW</named-content> 109252/2 (mixed sample with <italic><tp:taxon-name><tp:taxon-name-part taxon-name-part-type="genus">Endothyrella</tp:taxon-name-part> <tp:taxon-name-part taxon-name-part-type="species">plectostoma</tp:taxon-name-part></tp:taxon-name></italic>: <named-content xmlns:xlink="http://www.w3.org/1999/xlink" content-type="dwc:institutional_code" xlink:type="simple">NHMW</named-content> 71640/O/415); Ostindien, Pegu, leg. Stoliczka, coll. Edlauer, 477, <named-content xmlns:xlink="http://www.w3.org/1999/xlink" content-type="dwc:institutional_code" xlink:type="simple">NHMW</named-content> 109253/7 (mixed sample with <italic><tp:taxon-name><tp:taxon-name-part taxon-name-part-type="genus">Endothyrella</tp:taxon-name-part> <tp:taxon-name-part taxon-name-part-type="species">plectostoma</tp:taxon-name-part></tp:taxon-name></italic>: <named-content xmlns:xlink="http://www.w3.org/1999/xlink" content-type="dwc:institutional_code" xlink:type="simple">NHMW</named-content> 75000/E/4770); Darjeeling, Himalaya, India, coll. Rušnov ex coll. Blume, <named-content xmlns:xlink="http://www.w3.org/1999/xlink" content-type="dwc:institutional_code" xlink:type="simple">NHMW</named-content> 71770/R/15 (3 shells; mixed sample with <italic><tp:taxon-name><tp:taxon-name-part taxon-name-part-type="genus">Endothyrella</tp:taxon-name-part> <tp:taxon-name-part taxon-name-part-type="species">plectostoma</tp:taxon-name-part></tp:taxon-name></italic>: <named-content xmlns:xlink="http://www.w3.org/1999/xlink" content-type="dwc:institutional_code" xlink:type="simple">NHMW</named-content> 71770/R/14); Khasi Hills, leg. Stoliczka, 1880, <named-content xmlns:xlink="http://www.w3.org/1999/xlink" content-type="dwc:institutional_code" xlink:type="simple">NHMW</named-content> 109254 (approx. 70 shells; mixed sample with <italic><tp:taxon-name><tp:taxon-name-part taxon-name-part-type="genus">Endothyrella</tp:taxon-name-part> <tp:taxon-name-part taxon-name-part-type="species">plectostoma</tp:taxon-name-part></tp:taxon-name></italic>: <named-content xmlns:xlink="http://www.w3.org/1999/xlink" content-type="dwc:institutional_code" xlink:type="simple">NHMW</named-content> 92593 and <italic><tp:taxon-name><tp:taxon-name-part taxon-name-part-type="genus">Endothyrella</tp:taxon-name-part> <tp:taxon-name-part taxon-name-part-type="species">blanda</tp:taxon-name-part></tp:taxon-name></italic>: <named-content xmlns:xlink="http://www.w3.org/1999/xlink" content-type="dwc:institutional_code" xlink:type="simple">NHMW</named-content> 109255); Khasi Hills, coll. W. Blanford, <named-content xmlns:xlink="http://www.w3.org/1999/xlink" content-type="dwc:institutional_code" xlink:type="simple">NHMUK</named-content> 1906.2.2.356.4 (3 shells; mixed sample with <italic><tp:taxon-name><tp:taxon-name-part taxon-name-part-type="genus">Endothyrella</tp:taxon-name-part> <tp:taxon-name-part taxon-name-part-type="species">plectostoma</tp:taxon-name-part></tp:taxon-name></italic>: <named-content xmlns:xlink="http://www.w3.org/1999/xlink" content-type="dwc:institutional_code" xlink:type="simple">NHMUK</named-content> 1906.2.2.356.1–3); Darjeeling, 3500', leg. Lister, <named-content xmlns:xlink="http://www.w3.org/1999/xlink" content-type="dwc:institutional_code" xlink:type="simple">NHMUK</named-content> 1907.9.13.11–22/11; Birma, Moulmein, Hinterindien, coll. Krüper 1928, ex coll. Oberwimmer, <named-content xmlns:xlink="http://www.w3.org/1999/xlink" content-type="dwc:institutional_code" xlink:type="simple">SMF</named-content> 346406/2 (mixed sample with <italic><tp:taxon-name><tp:taxon-name-part taxon-name-part-type="genus">Endothyrella</tp:taxon-name-part> <tp:taxon-name-part taxon-name-part-type="species">plectostoma</tp:taxon-name-part></tp:taxon-name></italic>: <named-content xmlns:xlink="http://www.w3.org/1999/xlink" content-type="dwc:institutional_code" xlink:type="simple">SMF</named-content> 118090); Khasi Hills, coll. Bosch, ex coll. Rolle, <named-content xmlns:xlink="http://www.w3.org/1999/xlink" content-type="dwc:institutional_code" xlink:type="simple">SMF</named-content> 346408/5 (mixed sample with <italic><tp:taxon-name><tp:taxon-name-part taxon-name-part-type="genus">Endothyrella</tp:taxon-name-part> <tp:taxon-name-part taxon-name-part-type="species">plectostoma</tp:taxon-name-part></tp:taxon-name></italic>: <named-content xmlns:xlink="http://www.w3.org/1999/xlink" content-type="dwc:institutional_code" xlink:type="simple">SMF</named-content> 172072) (Fig. <xref ref-type="fig" rid="F13">13D</xref>); Khasi Hills, coll. Jetschin, ex coll. Linter 1893, <named-content xmlns:xlink="http://www.w3.org/1999/xlink" content-type="dwc:institutional_code" xlink:type="simple">SMF</named-content> 118087/1; Darjeeling, Himalaya, coll. Jetschin ex coll. Oberwimmer 1899, <named-content xmlns:xlink="http://www.w3.org/1999/xlink" content-type="dwc:institutional_code" xlink:type="simple">SMF</named-content> 346407/2 (mixed sample with <italic><tp:taxon-name><tp:taxon-name-part taxon-name-part-type="genus">Endothyrella</tp:taxon-name-part> <tp:taxon-name-part taxon-name-part-type="species">plectostoma</tp:taxon-name-part></tp:taxon-name></italic>: <named-content xmlns:xlink="http://www.w3.org/1999/xlink" content-type="dwc:institutional_code" xlink:type="simple">SMF</named-content> 118088).</p></tp:treatment-sec><tp:treatment-sec sec-type="Diagnosis"><title>Diagnosis.</title><p>A very small, sinistral species with narrow umbilicus (but wider than in the three similar species; <italic><tp:taxon-name><tp:taxon-name-part taxon-name-part-type="species">affinis</tp:taxon-name-part></tp:taxon-name></italic>, <italic><tp:taxon-name><tp:taxon-name-part taxon-name-part-type="species">plectostoma</tp:taxon-name-part></tp:taxon-name></italic>, <italic><tp:taxon-name><tp:taxon-name-part taxon-name-part-type="species">tricarinata</tp:taxon-name-part></tp:taxon-name></italic>), rather domed dorsal surface, and hairs standing in five rows on the body whorl; the hairs are usually missing and the ventral side is with relatively strong radial lines; plication similar to <italic><tp:taxon-name><tp:taxon-name-part taxon-name-part-type="genus">Endothyrella</tp:taxon-name-part> <tp:taxon-name-part taxon-name-part-type="species">plectostoma</tp:taxon-name-part></tp:taxon-name></italic>, but the main anterior parietal plica is missing or weak.</p></tp:treatment-sec><tp:treatment-sec sec-type="Measurements"><title>Measurements</title><p>(in mm): <abbrev xmlns:xlink="http://www.w3.org/1999/xlink" xlink:title="shell diameter" xlink:type="simple">D</abbrev>: 7.8–8.6, <abbrev xmlns:xlink="http://www.w3.org/1999/xlink" xlink:title="shell height" xlink:type="simple">H</abbrev>: 4.3–5.0 (n = 3, <named-content xmlns:xlink="http://www.w3.org/1999/xlink" content-type="dwc:institutional_code" xlink:type="simple">SMF</named-content> 346408).</p></tp:treatment-sec><tp:treatment-sec sec-type="Differential diagnosis"><title>Differential diagnosis.</title><p><italic><tp:taxon-name><tp:taxon-name-part taxon-name-part-type="genus">Endothyrella</tp:taxon-name-part> <tp:taxon-name-part taxon-name-part-type="species">affinis</tp:taxon-name-part></tp:taxon-name></italic> is larger, has lighter shell with narrower umbilicus and a weaker sculpture. <italic><tp:taxon-name><tp:taxon-name-part taxon-name-part-type="genus">Endothyrella</tp:taxon-name-part> <tp:taxon-name-part taxon-name-part-type="species">sowerbyi</tp:taxon-name-part></tp:taxon-name></italic> has a wider umbilicus and a thinner peristome than <italic><tp:taxon-name><tp:taxon-name-part taxon-name-part-type="genus">Endothyrella</tp:taxon-name-part> <tp:taxon-name-part taxon-name-part-type="species">plectostoma</tp:taxon-name-part></tp:taxon-name></italic>. Moreover, the spire is lower and the dorsal side is rather domed in <italic><tp:taxon-name><tp:taxon-name-part taxon-name-part-type="genus">Endothyrella</tp:taxon-name-part> <tp:taxon-name-part taxon-name-part-type="species">sowerbyi</tp:taxon-name-part></tp:taxon-name></italic> (conical in <italic><tp:taxon-name><tp:taxon-name-part taxon-name-part-type="species">plectostoma</tp:taxon-name-part></tp:taxon-name></italic>), and the main parietal plica is weaker or missing. See also under <italic><tp:taxon-name><tp:taxon-name-part taxon-name-part-type="genus">Endothyrella</tp:taxon-name-part> <tp:taxon-name-part taxon-name-part-type="species">tricarinata</tp:taxon-name-part></tp:taxon-name></italic> and Table <xref ref-type="table" rid="T5">5</xref>.</p></tp:treatment-sec><tp:treatment-sec sec-type="Distribution"><title>Distribution.</title><p>Museum specimens are collected from the Khasi Hills, Darjeeling, and Burma.</p></tp:treatment-sec><tp:treatment-sec sec-type="Remarks"><title>Remarks.</title><p>During the preparation of this revision, <italic><tp:taxon-name><tp:taxon-name-part taxon-name-part-type="genus">Endothyrella</tp:taxon-name-part> <tp:taxon-name-part taxon-name-part-type="species">sowerbyi</tp:taxon-name-part></tp:taxon-name></italic> was handled as the synonym of <italic><tp:taxon-name><tp:taxon-name-part taxon-name-part-type="genus">Endothyrella</tp:taxon-name-part> <tp:taxon-name-part taxon-name-part-type="species">plectostoma</tp:taxon-name-part></tp:taxon-name></italic>, because the only known specimen (the holo<!--PageBreak-->type) looked like a juvenile shell of <italic><tp:taxon-name><tp:taxon-name-part taxon-name-part-type="genus">Endothyrella</tp:taxon-name-part> <tp:taxon-name-part taxon-name-part-type="species">plectostoma</tp:taxon-name-part></tp:taxon-name></italic>. The first author recognized that <italic><tp:taxon-name><tp:taxon-name-part taxon-name-part-type="genus">Endothyrella</tp:taxon-name-part> <tp:taxon-name-part taxon-name-part-type="species">sowerbyi</tp:taxon-name-part></tp:taxon-name></italic> is a valid species in the Senckenberg Museum in August, 2015, because of  several mixed samples deposited there. Thus, the <italic><tp:taxon-name><tp:taxon-name-part taxon-name-part-type="genus">Endothyrella</tp:taxon-name-part> <tp:taxon-name-part taxon-name-part-type="species">plectostoma</tp:taxon-name-part></tp:taxon-name></italic>/<italic><tp:taxon-name><tp:taxon-name-part taxon-name-part-type="species">sowerbyi</tp:taxon-name-part></tp:taxon-name></italic> sample of the <named-content xmlns:xlink="http://www.w3.org/1999/xlink" content-type="dwc:institutional_code" xlink:type="simple">SMF</named-content> were identified and the <italic><tp:taxon-name><tp:taxon-name-part taxon-name-part-type="genus">Endothyrella</tp:taxon-name-part> <tp:taxon-name-part taxon-name-part-type="species">sowerbyi</tp:taxon-name-part></tp:taxon-name></italic> shells were separated by B. Páll-Gergely. The <italic><tp:taxon-name><tp:taxon-name-part taxon-name-part-type="genus">Endothyrella</tp:taxon-name-part> <tp:taxon-name-part taxon-name-part-type="species">plectostoma</tp:taxon-name-part></tp:taxon-name></italic> samples in the <abbrev xmlns:xlink="http://www.w3.org/1999/xlink" content-type="institution" xlink:title="The Natural History Museum (London, UK)" xlink:type="simple">NHM</abbrev> were checked by Jonathan Ablett, whereas those in the <named-content xmlns:xlink="http://www.w3.org/1999/xlink" content-type="dwc:institutional_code" xlink:type="simple">NHMW</named-content> were examined by Zoltán Fehér.</p></tp:treatment-sec><tp:treatment-sec><!--Section generated to contain objects referenced in tp:taxon-treatment.--><fig id="F13" position="float" orientation="portrait"><label>Figure 13.</label><caption><p>Shells of <italic><tp:taxon-name><tp:taxon-name-part taxon-name-part-type="genus">Endothyrella</tp:taxon-name-part></tp:taxon-name></italic> species. <bold>A</bold> <italic><tp:taxon-name><tp:taxon-name-part taxon-name-part-type="genus">Endothyrella</tp:taxon-name-part> <tp:taxon-name-part taxon-name-part-type="species">plectostoma</tp:taxon-name-part></tp:taxon-name></italic> (Benson, 1836), <abbrev xmlns:xlink="http://www.w3.org/1999/xlink" content-type="institution" xlink:title="University Museum of Zoology (Cambridge, UK)" xlink:type="simple">UMZC</abbrev> 102155 (syntype, specimen figured by <xref ref-type="bibr" rid="B21">Gude 1897b</xref>) <bold>B</bold> <italic><tp:taxon-name><tp:taxon-name-part taxon-name-part-type="genus">Endothyrella</tp:taxon-name-part> <tp:taxon-name-part taxon-name-part-type="species">plectostoma</tp:taxon-name-part></tp:taxon-name></italic>, <named-content xmlns:xlink="http://www.w3.org/1999/xlink" content-type="dwc:institutional_code" xlink:type="simple">SMF</named-content> 118091 <bold>C</bold> <italic><tp:taxon-name><tp:taxon-name-part taxon-name-part-type="genus">Endothyrella</tp:taxon-name-part> <tp:taxon-name-part taxon-name-part-type="species">sowerbyi</tp:taxon-name-part></tp:taxon-name></italic> (Gude, 1899), <named-content xmlns:xlink="http://www.w3.org/1999/xlink" content-type="dwc:institutional_code" xlink:type="simple">NHMUK</named-content> 1922.8.29.48. (holotype) <bold>D</bold> <italic><tp:taxon-name><tp:taxon-name-part taxon-name-part-type="genus">Endothyrella</tp:taxon-name-part> <tp:taxon-name-part taxon-name-part-type="species">sowerbyi</tp:taxon-name-part></tp:taxon-name></italic>, <named-content xmlns:xlink="http://www.w3.org/1999/xlink" content-type="dwc:institutional_code" xlink:type="simple">SMF</named-content> 346408 <bold>E</bold> <italic><tp:taxon-name><tp:taxon-name-part taxon-name-part-type="genus">Endothyrella</tp:taxon-name-part> <tp:taxon-name-part taxon-name-part-type="species">tricarinata</tp:taxon-name-part></tp:taxon-name></italic> (Gude, 1897), <abbrev xmlns:xlink="http://www.w3.org/1999/xlink" content-type="institution" xlink:title="University Museum of Zoology (Cambridge, UK)" xlink:type="simple">UMZC</abbrev> 102170 (syntype of <italic><tp:taxon-name><tp:taxon-name-part taxon-name-part-type="species">tricarinata</tp:taxon-name-part></tp:taxon-name></italic>) <bold>F</bold> <italic><tp:taxon-name><tp:taxon-name-part taxon-name-part-type="genus">Endothyrella</tp:taxon-name-part> <tp:taxon-name-part taxon-name-part-type="species">tricarinata</tp:taxon-name-part></tp:taxon-name></italic>, <named-content xmlns:xlink="http://www.w3.org/1999/xlink" content-type="dwc:institutional_code" xlink:type="simple">NHMUK</named-content> 1922.8.29.50. (syntype of <italic><tp:taxon-name><tp:taxon-name-part taxon-name-part-type="species">exerta</tp:taxon-name-part></tp:taxon-name></italic>) <bold>G</bold> <italic><tp:taxon-name><tp:taxon-name-part taxon-name-part-type="genus">Endothyrella</tp:taxon-name-part> <tp:taxon-name-part taxon-name-part-type="species">affinis</tp:taxon-name-part></tp:taxon-name></italic> (Gude, 1897), <named-content xmlns:xlink="http://www.w3.org/1999/xlink" content-type="dwc:institutional_code" xlink:type="simple">NHMUK</named-content> 1922.8.29.26 (syntype). Photos: J. Gundry (<bold>A, E</bold>), B. Páll-Gergely (<bold>B, D</bold>) and H. Taylor (<bold>C, F, G</bold>). Scale represent 5 mm.</p></caption><graphic xmlns:xlink="http://www.w3.org/1999/xlink" xlink:href="zookeys-529-001-g013.jpg" position="float" orientation="portrait" xlink:type="simple" id="oo_61591.jpg"/></fig><table-wrap id="T5" position="float" orientation="portrait"><label>Table 5.</label><caption><p>Main diagnostic characters of <italic><tp:taxon-name><tp:taxon-name-part taxon-name-part-type="genus">Endothyrella</tp:taxon-name-part></tp:taxon-name></italic> species.</p></caption><table id="TID0EG1CK" rules="all"><tbody><tr><th rowspan="1" colspan="1">Species</th><th rowspan="1" colspan="1">Diagnostic characters</th><th rowspan="1" colspan="1">Similar species (most similar species in bold)</th></tr><tr><td rowspan="1" colspan="1"><italic><tp:taxon-name><tp:taxon-name-part taxon-name-part-type="species">aborensis</tp:taxon-name-part></tp:taxon-name></italic></td><td rowspan="1" colspan="1">depressed Z-shaped palatal plicae; two parietal lamellae (?)</td><td rowspan="1" colspan="1"/></tr><tr><td rowspan="1" colspan="1"><italic><tp:taxon-name><tp:taxon-name-part taxon-name-part-type="species">affinis</tp:taxon-name-part></tp:taxon-name></italic></td><td rowspan="1" colspan="1">narrow umbilicus; four hair rows; horizontal parietal plica absent</td><td rowspan="1" colspan="1"><bold><italic><tp:taxon-name><tp:taxon-name-part taxon-name-part-type="species">plectostoma</tp:taxon-name-part></tp:taxon-name></italic></bold>, <italic><tp:taxon-name><tp:taxon-name-part taxon-name-part-type="species">sowerbyi</tp:taxon-name-part></tp:taxon-name></italic>, <italic><tp:taxon-name><tp:taxon-name-part taxon-name-part-type="species">tricarinata</tp:taxon-name-part></tp:taxon-name></italic></td></tr><tr><td rowspan="1" colspan="1"><italic><tp:taxon-name><tp:taxon-name-part taxon-name-part-type="species">angulata</tp:taxon-name-part></tp:taxon-name></italic> sp. n.</td><td rowspan="1" colspan="1">body whorl shouldered; four hair rows</td><td rowspan="1" colspan="1"><italic><tp:taxon-name><tp:taxon-name-part taxon-name-part-type="species">dolakhaensis</tp:taxon-name-part></tp:taxon-name></italic> sp. n., <italic><tp:taxon-name><tp:taxon-name-part taxon-name-part-type="species">pinacis</tp:taxon-name-part></tp:taxon-name></italic>, <italic><tp:taxon-name><tp:taxon-name-part taxon-name-part-type="species">minor</tp:taxon-name-part></tp:taxon-name></italic></td></tr><tr><td rowspan="1" colspan="1"><italic><tp:taxon-name><tp:taxon-name-part taxon-name-part-type="species">babbagei</tp:taxon-name-part></tp:taxon-name></italic></td><td rowspan="1" colspan="1">dextral shell; flattened dorsal side; 14 mm</td><td rowspan="1" colspan="1"><bold><italic><tp:taxon-name><tp:taxon-name-part taxon-name-part-type="species">inexpectata</tp:taxon-name-part></tp:taxon-name></italic> sp. n.</bold>, <italic><tp:taxon-name><tp:taxon-name-part taxon-name-part-type="species">oglei</tp:taxon-name-part></tp:taxon-name></italic>, <italic><tp:taxon-name><tp:taxon-name-part taxon-name-part-type="species">serica</tp:taxon-name-part></tp:taxon-name></italic></td></tr><tr><td rowspan="1" colspan="1"><italic><tp:taxon-name><tp:taxon-name-part taxon-name-part-type="species">bedfordi</tp:taxon-name-part></tp:taxon-name></italic></td><td rowspan="1" colspan="1">single parietal lamella with long lower plica; posterior ends of palatal plicae with several additional small denticles</td><td rowspan="1" colspan="1"/></tr><tr><td rowspan="1" colspan="1"><italic><tp:taxon-name><tp:taxon-name-part taxon-name-part-type="species">blanda</tp:taxon-name-part></tp:taxon-name></italic></td><td rowspan="1" colspan="1">conical dorsal side; 7 hair rows</td><td rowspan="1" colspan="1"><italic><tp:taxon-name><tp:taxon-name-part taxon-name-part-type="species">macromphalus</tp:taxon-name-part></tp:taxon-name></italic>, <italic><tp:taxon-name><tp:taxon-name-part taxon-name-part-type="species">minor</tp:taxon-name-part></tp:taxon-name></italic>, <italic><tp:taxon-name><tp:taxon-name-part taxon-name-part-type="species">robustistriata</tp:taxon-name-part></tp:taxon-name></italic> sp. n., <bold><italic><tp:taxon-name><tp:taxon-name-part taxon-name-part-type="species">williamsoni</tp:taxon-name-part></tp:taxon-name></italic></bold></td></tr><tr><td rowspan="1" colspan="1"><italic><tp:taxon-name><tp:taxon-name-part taxon-name-part-type="species">brahma</tp:taxon-name-part></tp:taxon-name></italic></td><td rowspan="1" colspan="1">three parallel, horizontal parietal plicae anterior to the lamella</td><td rowspan="1" colspan="1"/></tr><tr><td rowspan="1" colspan="1"><italic><tp:taxon-name><tp:taxon-name-part taxon-name-part-type="species">dolakhaensis</tp:taxon-name-part></tp:taxon-name></italic> sp. n.</td><td rowspan="1" colspan="1">rather conical dorsal side; slightly angulated body whorl; 5 hair rows</td><td rowspan="1" colspan="1"><italic><tp:taxon-name><tp:taxon-name-part taxon-name-part-type="species">angulata</tp:taxon-name-part></tp:taxon-name></italic> sp. n., <italic><tp:taxon-name><tp:taxon-name-part taxon-name-part-type="species">sowerbyi</tp:taxon-name-part></tp:taxon-name></italic></td></tr><tr><td rowspan="1" colspan="1"><italic><tp:taxon-name><tp:taxon-name-part taxon-name-part-type="species">fultoni</tp:taxon-name-part></tp:taxon-name></italic></td><td rowspan="1" colspan="1">large size (19.9–20.3 mm); reversed trapezoid shell shape</td><td rowspan="1" colspan="1"/></tr><tr><td rowspan="1" colspan="1"><italic><tp:taxon-name><tp:taxon-name-part taxon-name-part-type="species">inexpectata</tp:taxon-name-part></tp:taxon-name></italic> sp. n.</td><td rowspan="1" colspan="1">dextral shell; flattened dorsal side; 6.6–6.7 mm</td><td rowspan="1" colspan="1"><bold><italic><tp:taxon-name><tp:taxon-name-part taxon-name-part-type="species">babbagei</tp:taxon-name-part></tp:taxon-name></italic></bold>, <italic><tp:taxon-name><tp:taxon-name-part taxon-name-part-type="species">oglei</tp:taxon-name-part></tp:taxon-name></italic>, <italic><tp:taxon-name><tp:taxon-name-part taxon-name-part-type="species">serica</tp:taxon-name-part></tp:taxon-name></italic></td></tr><tr><td rowspan="1" colspan="1"><italic><tp:taxon-name><tp:taxon-name-part taxon-name-part-type="species">macromphalus</tp:taxon-name-part></tp:taxon-name></italic></td><td rowspan="1" colspan="1">nearly flat dorsal side; smooth ventral side</td><td rowspan="1" colspan="1"><italic><tp:taxon-name><tp:taxon-name-part taxon-name-part-type="species">blanda</tp:taxon-name-part></tp:taxon-name></italic>, <bold><italic><tp:taxon-name><tp:taxon-name-part taxon-name-part-type="species">minor</tp:taxon-name-part></tp:taxon-name></italic></bold>, <bold><italic><tp:taxon-name><tp:taxon-name-part taxon-name-part-type="species">robustistriata</tp:taxon-name-part></tp:taxon-name></italic> sp. n.</bold>, <italic><tp:taxon-name><tp:taxon-name-part taxon-name-part-type="species">williamsoni</tp:taxon-name-part></tp:taxon-name></italic></td></tr><tr><td rowspan="1" colspan="1"><italic><tp:taxon-name><tp:taxon-name-part taxon-name-part-type="species">minor</tp:taxon-name-part></tp:taxon-name></italic></td><td rowspan="1" colspan="1">flat dorsal side; four hair rows</td><td rowspan="1" colspan="1"><italic><tp:taxon-name><tp:taxon-name-part taxon-name-part-type="species">blanda</tp:taxon-name-part></tp:taxon-name></italic>, <bold><italic><tp:taxon-name><tp:taxon-name-part taxon-name-part-type="species">macromphalus</tp:taxon-name-part></tp:taxon-name></italic></bold>, <bold><italic><tp:taxon-name><tp:taxon-name-part taxon-name-part-type="species">robustistriata</tp:taxon-name-part></tp:taxon-name></italic> sp. n.</bold>, <italic><tp:taxon-name><tp:taxon-name-part taxon-name-part-type="species">williamsoni</tp:taxon-name-part></tp:taxon-name></italic></td></tr><tr><td rowspan="1" colspan="1"><italic><tp:taxon-name><tp:taxon-name-part taxon-name-part-type="species">miriensis</tp:taxon-name-part></tp:taxon-name></italic></td><td rowspan="1" colspan="1">prominent spiral sculpture</td><td rowspan="1" colspan="1"/></tr><tr><td rowspan="1" colspan="1"><italic><tp:taxon-name><tp:taxon-name-part taxon-name-part-type="species">nepalica</tp:taxon-name-part></tp:taxon-name></italic> sp. n.</td><td rowspan="1" colspan="1">hairless shell; domed dorsal side; rounded body whorl; simple palatal plicae</td><td rowspan="1" colspan="1"><italic><tp:taxon-name><tp:taxon-name-part taxon-name-part-type="species">oakesi</tp:taxon-name-part></tp:taxon-name></italic>, <italic><tp:taxon-name><tp:taxon-name-part taxon-name-part-type="species">pinacis</tp:taxon-name-part></tp:taxon-name></italic></td></tr><tr><td rowspan="1" colspan="1"><italic><tp:taxon-name><tp:taxon-name-part taxon-name-part-type="species">oakesi</tp:taxon-name-part></tp:taxon-name></italic></td><td rowspan="1" colspan="1">hairless shell; slightly domed dorsal side; rounded body whorl; complicated palatal plicae</td><td rowspan="1" colspan="1"><italic><tp:taxon-name><tp:taxon-name-part taxon-name-part-type="species">nepalica</tp:taxon-name-part></tp:taxon-name></italic> sp. n., <italic><tp:taxon-name><tp:taxon-name-part taxon-name-part-type="species">pinacis</tp:taxon-name-part></tp:taxon-name></italic></td></tr><tr><td rowspan="1" colspan="1"><italic><tp:taxon-name><tp:taxon-name-part taxon-name-part-type="species">oglei</tp:taxon-name-part></tp:taxon-name></italic></td><td rowspan="1" colspan="1">dextral shell; 16.8–16.9 mm; protoconch without groove</td><td rowspan="1" colspan="1"><italic><tp:taxon-name><tp:taxon-name-part taxon-name-part-type="species">babbagei</tp:taxon-name-part></tp:taxon-name></italic>, <italic><tp:taxon-name><tp:taxon-name-part taxon-name-part-type="species">inexpectata</tp:taxon-name-part></tp:taxon-name></italic> sp. n., <bold><italic><tp:taxon-name><tp:taxon-name-part taxon-name-part-type="species">serica</tp:taxon-name-part></tp:taxon-name></italic></bold></td></tr><tr><td rowspan="1" colspan="1"><italic><tp:taxon-name><tp:taxon-name-part taxon-name-part-type="species">pinacis</tp:taxon-name-part></tp:taxon-name></italic></td><td rowspan="1" colspan="1">hairless shell; slightly elevated dorsal side; shouldered body whorl; simple palatal plicae</td><td rowspan="1" colspan="1"><italic><tp:taxon-name><tp:taxon-name-part taxon-name-part-type="species">nepalica</tp:taxon-name-part></tp:taxon-name></italic> sp. n., <italic><tp:taxon-name><tp:taxon-name-part taxon-name-part-type="species">oakesi</tp:taxon-name-part></tp:taxon-name></italic></td></tr><tr><td rowspan="1" colspan="1"><italic><tp:taxon-name><tp:taxon-name-part taxon-name-part-type="species">plectostoma</tp:taxon-name-part></tp:taxon-name></italic></td><td rowspan="1" colspan="1">very narrow umbilicus; five hair rows; horizontal parietal plica present</td><td rowspan="1" colspan="1"><bold><italic><tp:taxon-name><tp:taxon-name-part taxon-name-part-type="species">affinis</tp:taxon-name-part></tp:taxon-name></italic></bold>, <bold><italic><tp:taxon-name><tp:taxon-name-part taxon-name-part-type="species">sowerbyi</tp:taxon-name-part></tp:taxon-name></italic></bold>, <italic><tp:taxon-name><tp:taxon-name-part taxon-name-part-type="species">tricarinata</tp:taxon-name-part></tp:taxon-name></italic></td></tr><tr><td rowspan="1" colspan="1"><italic><tp:taxon-name><tp:taxon-name-part taxon-name-part-type="species">robustistriata</tp:taxon-name-part></tp:taxon-name></italic> sp. n.</td><td rowspan="1" colspan="1">elevated spire; smooth ventral side; strongly reticulated dorsal surface</td><td rowspan="1" colspan="1"><italic><tp:taxon-name><tp:taxon-name-part taxon-name-part-type="species">blanda</tp:taxon-name-part></tp:taxon-name></italic>, <bold><italic><tp:taxon-name><tp:taxon-name-part taxon-name-part-type="species">macromphalus</tp:taxon-name-part></tp:taxon-name></italic></bold>, <bold><italic><tp:taxon-name><tp:taxon-name-part taxon-name-part-type="species">minor</tp:taxon-name-part></tp:taxon-name></italic></bold>, <italic><tp:taxon-name><tp:taxon-name-part taxon-name-part-type="species">williamsoni</tp:taxon-name-part></tp:taxon-name></italic></td></tr><tr><td rowspan="1" colspan="1"><italic><tp:taxon-name><tp:taxon-name-part taxon-name-part-type="species">serica</tp:taxon-name-part></tp:taxon-name></italic></td><td rowspan="1" colspan="1">dextral shell; protoconch with groove</td><td rowspan="1" colspan="1"><italic><tp:taxon-name><tp:taxon-name-part taxon-name-part-type="species">babbagei</tp:taxon-name-part></tp:taxon-name></italic>, <italic><tp:taxon-name><tp:taxon-name-part taxon-name-part-type="species">inexpectata</tp:taxon-name-part></tp:taxon-name></italic> sp. n., <bold><italic><tp:taxon-name><tp:taxon-name-part taxon-name-part-type="species">oglei</tp:taxon-name-part></tp:taxon-name></italic></bold></td></tr><tr><td rowspan="1" colspan="1"><italic><tp:taxon-name><tp:taxon-name-part taxon-name-part-type="species">sowerbyi</tp:taxon-name-part></tp:taxon-name></italic></td><td rowspan="1" colspan="1">narrow umbilicus; thin peristome; five hair rows; weak horizontal parietal plica</td><td rowspan="1" colspan="1"><italic><tp:taxon-name><tp:taxon-name-part taxon-name-part-type="species">affinis</tp:taxon-name-part></tp:taxon-name></italic>, <italic><tp:taxon-name><tp:taxon-name-part taxon-name-part-type="species">dolakhaensis</tp:taxon-name-part></tp:taxon-name></italic> sp. n., <bold><italic><tp:taxon-name><tp:taxon-name-part taxon-name-part-type="species">plectostoma</tp:taxon-name-part></tp:taxon-name></italic></bold>, <italic><tp:taxon-name><tp:taxon-name-part taxon-name-part-type="species">tricarinata</tp:taxon-name-part></tp:taxon-name></italic></td></tr><tr><td rowspan="1" colspan="1"><italic><tp:taxon-name><tp:taxon-name-part taxon-name-part-type="species">tricarinata</tp:taxon-name-part></tp:taxon-name></italic></td><td rowspan="1" colspan="1">very narrow umbilicus;, shouldered whorls; four hair rows</td><td rowspan="1" colspan="1"><bold><italic><tp:taxon-name><tp:taxon-name-part taxon-name-part-type="species">affinis</tp:taxon-name-part></tp:taxon-name></italic></bold>, <bold><italic><tp:taxon-name><tp:taxon-name-part taxon-name-part-type="species">plectostoma</tp:taxon-name-part></tp:taxon-name></italic></bold>, <bold><italic><tp:taxon-name><tp:taxon-name-part taxon-name-part-type="species">sowerbyi</tp:taxon-name-part></tp:taxon-name></italic></bold></td></tr><tr><td rowspan="1" colspan="1"><italic><tp:taxon-name><tp:taxon-name-part taxon-name-part-type="species">williamsoni</tp:taxon-name-part></tp:taxon-name></italic></td><td rowspan="1" colspan="1">conical dorsal side; hairless shell; long horizontal parietal plica</td><td rowspan="1" colspan="1"><bold><italic><tp:taxon-name><tp:taxon-name-part taxon-name-part-type="species">blanda</tp:taxon-name-part></tp:taxon-name></italic></bold>, <italic><tp:taxon-name><tp:taxon-name-part taxon-name-part-type="species">macromphalus</tp:taxon-name-part></tp:taxon-name></italic>, <italic><tp:taxon-name><tp:taxon-name-part taxon-name-part-type="species">minor</tp:taxon-name-part></tp:taxon-name></italic>, <italic><tp:taxon-name><tp:taxon-name-part taxon-name-part-type="species">robustistriata</tp:taxon-name-part></tp:taxon-name></italic> sp. n.</td></tr></tbody></table></table-wrap></tp:treatment-sec><ref-list><ref id="B21"><mixed-citation xmlns:xlink="http://www.w3.org/1999/xlink" xlink:type="simple"><person-group><name name-style="western"><surname>Gude</surname><given-names>GK</given-names></name></person-group> (<year>1897b</year>) <article-title>Armature of Helicoid landshells and new forms of <italic><tp:taxon-name><tp:taxon-name-part taxon-name-part-type="genus">Plectopylis</tp:taxon-name-part></tp:taxon-name></italic>.</article-title> <source>Science Gossip</source> <volume>3</volume>: <fpage>274</fpage>–<lpage>276</lpage>. <ext-link xlink:type="simple" ext-link-type="uri" xlink:href="http://www.biodiversitylibrary.org/item/105662#page/286/mode/1up">http://www.biodiversitylibrary.org/item/105662#page/286/mode/1up</ext-link> </mixed-citation></ref></ref-list></tp:taxon-treatment>
