# Supplementary material for: Review of the genus Endothyrella Zilch, 1960 with description of five new species (Gastropoda, Pulmonata, Plectopylidae)
Source: Zookeys. 2015 Oct 26;(529):1–70. doi: 10.3897/zookeys.529.6139 (PMC4668899; doi:10.3897/zookeys.529.6139)
Supplement: XML Treatment for Endothyrella tricarinata [file zookeys.529.6139-treatment24.xml]

<!DOCTYPE tp:taxon-treatment
  PUBLIC "-//TaxonX//DTD Taxonomic Treatment Publishing DTD v0 20100105//EN" "tax-treatment-NSO.dtd">
<tp:taxon-treatment xmlns:tp="http://www.plazi.org/taxpub"><tp:treatment-meta><kwd-group><label>Taxon classification</label><kwd><named-content content-type="kingdom">Animalia</named-content></kwd><kwd><named-content content-type="order">Pulmonata</named-content></kwd><kwd><named-content content-type="family">Plectopylidae</named-content></kwd></kwd-group><mixed-citation publication-type="journal"><person-group><name><surname>Páll-Gergely</surname><given-names>Barna</given-names></name><name><surname>Budha</surname><given-names>Prem B.</given-names></name><name><surname>Naggs</surname><given-names>Fred</given-names></name><name><surname>Backeljau</surname><given-names>Thierry</given-names></name><name><surname>Asami</surname><given-names>Takahiro</given-names></name></person-group><article-title>Review of the genus <italic><tp:taxon-name><tp:taxon-name-part taxon-name-part-type="genus">Endothyrella</tp:taxon-name-part></tp:taxon-name></italic> Zilch, 1960 with description of five new species (<tp:taxon-name><tp:taxon-name-part taxon-name-part-type="class">Gastropoda</tp:taxon-name-part></tp:taxon-name>, <tp:taxon-name><tp:taxon-name-part taxon-name-part-type="order">Pulmonata</tp:taxon-name-part></tp:taxon-name>, <tp:taxon-name><tp:taxon-name-part taxon-name-part-type="family">Plectopylidae</tp:taxon-name-part></tp:taxon-name>)</article-title><source>Zookeys</source><day>26</day><month>10</month><year>2015</year><volume>2015</volume><issue>529</issue><fpage>1</fpage><lpage>70</lpage><pub-id pub-id-type="doi">10.3897/zookeys.529.6139</pub-id></mixed-citation></tp:treatment-meta><tp:nomenclature><tp:taxon-name>
                            <tp:taxon-name-part taxon-name-part-type="genus">Endothyrella</tp:taxon-name-part>
                            <tp:taxon-name-part taxon-name-part-type="species">tricarinata</tp:taxon-name-part>
                        </tp:taxon-name><tp:taxon-authority>(Gude, 1897)</tp:taxon-authority><xref ref-type="fig" rid="F13">Figure 13E–F</xref><tp:nomenclature-citation-list><tp:nomenclature-citation><tp:taxon-name>
                            <tp:taxon-name-part taxon-name-part-type="genus">Endothyrella</tp:taxon-name-part>
                            <tp:taxon-name-part taxon-name-part-type="species">tricarinata</tp:taxon-name-part>
                        </tp:taxon-name><comment>1897b <tp:taxon-name><tp:taxon-name-part taxon-name-part-type="genus">Plectopylis</tp:taxon-name-part> <tp:taxon-name-part taxon-name-part-type="species">plectostoma</tp:taxon-name-part> <tp:taxon-name-part taxon-name-part-type="infraspecific-rank">var.</tp:taxon-name-part> <tp:taxon-name-part taxon-name-part-type="variety">tricarinata</tp:taxon-name-part></tp:taxon-name> Gude: Science Gossip, 3: 275, figs 40a–b. [“Bengal”].</comment></tp:nomenclature-citation><tp:nomenclature-citation><tp:taxon-name>
                            <tp:taxon-name-part taxon-name-part-type="genus">Endothyrella</tp:taxon-name-part>
                            <tp:taxon-name-part taxon-name-part-type="species">tricarinata</tp:taxon-name-part>
                        </tp:taxon-name><comment>1897g <tp:taxon-name><tp:taxon-name-part taxon-name-part-type="genus">Plectopylis</tp:taxon-name-part> <tp:taxon-name-part taxon-name-part-type="species">plectostoma</tp:taxon-name-part> <tp:taxon-name-part taxon-name-part-type="infraspecific-rank">var.</tp:taxon-name-part> <tp:taxon-name-part taxon-name-part-type="variety">tricarinata</tp:taxon-name-part></tp:taxon-name>, — Gude: The Journal of Malacology, 6: 45, fig. 2.</comment></tp:nomenclature-citation><tp:nomenclature-citation><tp:taxon-name>
                            <tp:taxon-name-part taxon-name-part-type="genus">Endothyrella</tp:taxon-name-part>
                            <tp:taxon-name-part taxon-name-part-type="species">tricarinata</tp:taxon-name-part>
                        </tp:taxon-name><comment>1899c <tp:taxon-name><tp:taxon-name-part taxon-name-part-type="genus">Plectopylis</tp:taxon-name-part> (<tp:taxon-name-part taxon-name-part-type="subgenus">Endothyra</tp:taxon-name-part>) <tp:taxon-name-part taxon-name-part-type="species">plectostoma</tp:taxon-name-part> <tp:taxon-name-part taxon-name-part-type="infraspecific-rank">var.</tp:taxon-name-part> <tp:taxon-name-part taxon-name-part-type="variety">tricarinata</tp:taxon-name-part></tp:taxon-name>, — Gude: Science Gossip, 6: 148.</comment></tp:nomenclature-citation><tp:nomenclature-citation><tp:taxon-name>
                            <tp:taxon-name-part taxon-name-part-type="genus">Endothyrella</tp:taxon-name-part>
                            <tp:taxon-name-part taxon-name-part-type="species">tricarinata</tp:taxon-name-part>
                        </tp:taxon-name><comment>1899d <tp:taxon-name><tp:taxon-name-part taxon-name-part-type="genus">Plectopylis</tp:taxon-name-part> (<tp:taxon-name-part taxon-name-part-type="subgenus">Endothyra</tp:taxon-name-part>) <tp:taxon-name-part taxon-name-part-type="species">plectostoma</tp:taxon-name-part> <tp:taxon-name-part taxon-name-part-type="infraspecific-rank">var.</tp:taxon-name-part> <tp:taxon-name-part taxon-name-part-type="variety">tricarinata</tp:taxon-name-part></tp:taxon-name>, — Gude: Science Gossip, 6: 176, 177.</comment></tp:nomenclature-citation><tp:nomenclature-citation><tp:taxon-name>
                            <tp:taxon-name-part taxon-name-part-type="genus">Endothyrella</tp:taxon-name-part>
                            <tp:taxon-name-part taxon-name-part-type="species">tricarinata</tp:taxon-name-part>
                        </tp:taxon-name><comment>1901 <tp:taxon-name><tp:taxon-name-part taxon-name-part-type="genus">Plectopylis</tp:taxon-name-part> <tp:taxon-name-part taxon-name-part-type="species">plectostoma</tp:taxon-name-part> <tp:taxon-name-part taxon-name-part-type="infraspecific-rank">var.</tp:taxon-name-part> <tp:taxon-name-part taxon-name-part-type="variety">exerta</tp:taxon-name-part></tp:taxon-name> Gude <bold>new synonym</bold>: The Journal of Malacology, 8: 49, figs 5a–d. [“Khasi Hills: Assam”].</comment></tp:nomenclature-citation><tp:nomenclature-citation><tp:taxon-name>
                            <tp:taxon-name-part taxon-name-part-type="genus">Endothyrella</tp:taxon-name-part>
                            <tp:taxon-name-part taxon-name-part-type="species">tricarinata</tp:taxon-name-part>
                        </tp:taxon-name><comment>1914b <tp:taxon-name><tp:taxon-name-part taxon-name-part-type="genus">Plectopylis</tp:taxon-name-part> (<tp:taxon-name-part taxon-name-part-type="subgenus">Endothyra</tp:taxon-name-part>) <tp:taxon-name-part taxon-name-part-type="species">plectostoma</tp:taxon-name-part> <tp:taxon-name-part taxon-name-part-type="infraspecific-rank">var.</tp:taxon-name-part> <tp:taxon-name-part taxon-name-part-type="variety">tricarinata</tp:taxon-name-part></tp:taxon-name>, — Gude: The Fauna of British India…: 83, figs 32a–b. [“Bengal”, “Khasi Hills”].</comment></tp:nomenclature-citation><tp:nomenclature-citation><tp:taxon-name>
                            <tp:taxon-name-part taxon-name-part-type="genus">Endothyrella</tp:taxon-name-part>
                            <tp:taxon-name-part taxon-name-part-type="species">tricarinata</tp:taxon-name-part>
                        </tp:taxon-name><comment>1914b <tp:taxon-name><tp:taxon-name-part taxon-name-part-type="genus">Plectopylis</tp:taxon-name-part> (<tp:taxon-name-part taxon-name-part-type="subgenus">Endothyra</tp:taxon-name-part>) <tp:taxon-name-part taxon-name-part-type="species">plectostoma</tp:taxon-name-part> <tp:taxon-name-part taxon-name-part-type="infraspecific-rank">var.</tp:taxon-name-part> <tp:taxon-name-part taxon-name-part-type="variety">exerta</tp:taxon-name-part></tp:taxon-name>, Gude, The Fauna of British India…: 83–84, figs 33a–d.</comment></tp:nomenclature-citation></tp:nomenclature-citation-list></tp:nomenclature><tp:treatment-sec sec-type="Types"><title>Types.</title><p>Bengal, coll. MacAndrew ex coll. Benson, <abbrev xmlns:xlink="http://www.w3.org/1999/xlink" content-type="institution" xlink:title="University Museum of Zoology (Cambridge, UK)" xlink:type="simple">UMZC</abbrev> 102170 (2 syntypes of <tp:taxon-name><tp:taxon-name-part taxon-name-part-type="genus">Plectopylis</tp:taxon-name-part> <tp:taxon-name-part taxon-name-part-type="species">plectostoma</tp:taxon-name-part> <tp:taxon-name-part taxon-name-part-type="infraspecific-rank">var.</tp:taxon-name-part> <tp:taxon-name-part taxon-name-part-type="variety">tricarinata</tp:taxon-name-part></tp:taxon-name>, Figure <xref ref-type="fig" rid="F13">13E</xref>); Khasia Hills, ex Nissor (?), <named-content xmlns:xlink="http://www.w3.org/1999/xlink" content-type="dwc:institutional_code" xlink:type="simple">NHMUK</named-content> 1922.8.29.50. (syntype of <tp:taxon-name><tp:taxon-name-part taxon-name-part-type="genus">Plectopylis</tp:taxon-name-part> <tp:taxon-name-part taxon-name-part-type="species">plectostoma</tp:taxon-name-part> <tp:taxon-name-part taxon-name-part-type="infraspecific-rank">var.</tp:taxon-name-part> <tp:taxon-name-part taxon-name-part-type="variety">exerta</tp:taxon-name-part></tp:taxon-name>, Figure <xref ref-type="fig" rid="F13">13F</xref>).</p></tp:treatment-sec><tp:treatment-sec sec-type="material"><title>Additional material examined.</title><p>India, Khasia Hills, K4.30, coll. Rolle, <named-content xmlns:xlink="http://www.w3.org/1999/xlink" content-type="dwc:institutional_code" xlink:type="simple">NHMW</named-content> 50854/2; Assam, Khasia Hills, coll. Bosch, ex coll. Rolle, <named-content xmlns:xlink="http://www.w3.org/1999/xlink" content-type="dwc:institutional_code" xlink:type="simple">SMF</named-content> 172073/3; Assam, Cherrapoonjee, coll. Jetschin, ex coll. <xref ref-type="bibr" rid="B33">Gude 1900</xref>, (labelled as syntype, but it is probably not), <named-content xmlns:xlink="http://www.w3.org/1999/xlink" content-type="dwc:institutional_code" xlink:type="simple">SMF</named-content> 118097/1; Assam, coll. Ehrmann ex coll. Schlüter, <named-content xmlns:xlink="http://www.w3.org/1999/xlink" content-type="dwc:institutional_code" xlink:type="simple">SMF</named-content> 150113/1; Khasi Hills, figured in Godwin-Austen (1874), <named-content xmlns:xlink="http://www.w3.org/1999/xlink" content-type="dwc:institutional_code" xlink:type="simple">NHMUK</named-content> 1903.7.1.757 (note that in the original sample it is erroneously 759) (11 specimens under the name <italic><tp:taxon-name><tp:taxon-name-part taxon-name-part-type="species">affinis</tp:taxon-name-part></tp:taxon-name></italic>); Khasi Hills, coll. W. Blanford, <named-content xmlns:xlink="http://www.w3.org/1999/xlink" content-type="dwc:institutional_code" xlink:type="simple">NHMUK</named-content> 1906.1.1.743/2; Khasi Hills, India, Assam, <named-content xmlns:xlink="http://www.w3.org/1999/xlink" content-type="dwc:institutional_code" xlink:type="simple">NHMUK</named-content> 1916.3.16.6–7/2; Khasi Hills, coll. Kennard, <named-content xmlns:xlink="http://www.w3.org/1999/xlink" content-type="dwc:institutional_code" xlink:type="simple">NHMUK</named-content> 20150181/2 (mixed sample with <italic><tp:taxon-name><tp:taxon-name-part taxon-name-part-type="genus">Endothyrella</tp:taxon-name-part> <tp:taxon-name-part taxon-name-part-type="species">plectostoma</tp:taxon-name-part></tp:taxon-name></italic> see <named-content xmlns:xlink="http://www.w3.org/1999/xlink" content-type="dwc:institutional_code" xlink:type="simple">NHMUK</named-content> 20150180); Khasi Hills, <named-content xmlns:xlink="http://www.w3.org/1999/xlink" content-type="dwc:institutional_code" xlink:type="simple">NHMUK</named-content> 20150196/2 (mixed sample with <italic><tp:taxon-name><tp:taxon-name-part taxon-name-part-type="genus">Endothyrella</tp:taxon-name-part> <tp:taxon-name-part taxon-name-part-type="species">plectostoma</tp:taxon-name-part></tp:taxon-name></italic>); Khasi Hills, Assam, ‘Preston’, V.W. MacAndrew Collection (Acc. No.1563), <named-content xmlns:xlink="http://www.w3.org/1999/xlink" content-type="dwc:institutional_code" xlink:type="simple">NHMUK</named-content> 20150197/3; Khasi Hills, Bengal, ‘Rolle, C/R June 03', V.W. MacAndrew Collection (Acc. No.1563), <named-content xmlns:xlink="http://www.w3.org/1999/xlink" content-type="dwc:institutional_code" xlink:type="simple">NHMUK</named-content> 20150198/2; Khasi Hills, India, ‘Rolle, C/R 8/5/13', V.W. MacAndrew Collection (Acc. No.1563), <named-content xmlns:xlink="http://www.w3.org/1999/xlink" content-type="dwc:institutional_code" xlink:type="simple">NHMUK</named-content> 20150199/2.</p></tp:treatment-sec><tp:treatment-sec sec-type="Diagnosis"><title>Diagnosis.</title><p>A small, sinistral species with narrow umbilicus, conical dorsal surface with strong spiral lines, strongly, densely ribbed surface, and hairs standing in four rows on the body whorl; palatal plicae more or less straight, they are more or less divided; lamella slightly curved, with small denticles on the posterior side (they might fuse to the lamella), and a long upper plica on the anterior side of the lamella.</p></tp:treatment-sec><tp:treatment-sec sec-type="Measurements"><title>Measurements</title><p>(in mm): <abbrev xmlns:xlink="http://www.w3.org/1999/xlink" xlink:title="shell diameter" xlink:type="simple">D</abbrev>: 10.1–10.4, <abbrev xmlns:xlink="http://www.w3.org/1999/xlink" xlink:title="shell height" xlink:type="simple">H</abbrev>: 6.3–6.7 (n = 2, <named-content xmlns:xlink="http://www.w3.org/1999/xlink" content-type="dwc:institutional_code" xlink:type="simple">SMF</named-content> 172073).</p></tp:treatment-sec><tp:treatment-sec sec-type="Differential diagnosis"><title>Differential diagnosis.</title><p><italic><tp:taxon-name><tp:taxon-name-part taxon-name-part-type="genus">Endothyrella</tp:taxon-name-part> <tp:taxon-name-part taxon-name-part-type="species">affinis</tp:taxon-name-part></tp:taxon-name></italic> has less shouldered whorls, wider umbilicus, weaker sculpture and it lacks the long horizontal plica anterior to the lamella. <italic><tp:taxon-name><tp:taxon-name-part taxon-name-part-type="genus">Endothyrella</tp:taxon-name-part> <tp:taxon-name-part taxon-name-part-type="species">tricarinata</tp:taxon-name-part></tp:taxon-name></italic> differs from <italic><tp:taxon-name><tp:taxon-name-part taxon-name-part-type="genus">Endothyrella</tp:taxon-name-part> <tp:taxon-name-part taxon-name-part-type="species">plectostoma</tp:taxon-name-part></tp:taxon-name></italic> by the larger size, more conical dorsal surface, narrower umbilicus, the shouldered whorls, the presence of only four rows of hairs, and the stronger sculpture. <italic><tp:taxon-name><tp:taxon-name-part taxon-name-part-type="genus">Endothyrella</tp:taxon-name-part> <tp:taxon-name-part taxon-name-part-type="species">sowerbyi</tp:taxon-name-part></tp:taxon-name></italic> has much weaker dorsal sculpture and has wider umbilicus. See also Table <xref ref-type="table" rid="T5">5</xref>.</p></tp:treatment-sec><tp:treatment-sec sec-type="Distribution"><title>Distribution.</title><p>All museum samples were collected from the Khasi Hills and Assam (Figure <xref ref-type="fig" rid="F11">11</xref>).</p></tp:treatment-sec><tp:treatment-sec sec-type="Remarks"><title>Remarks.</title><p>Two varieties of <italic><tp:taxon-name><tp:taxon-name-part taxon-name-part-type="genus">Plectopylis</tp:taxon-name-part> <tp:taxon-name-part taxon-name-part-type="species">plectostoma</tp:taxon-name-part></tp:taxon-name></italic> have been described under the names <tp:taxon-name><tp:taxon-name-part taxon-name-part-type="genus">Plectopylis</tp:taxon-name-part> <tp:taxon-name-part taxon-name-part-type="species">plectostoma</tp:taxon-name-part> <tp:taxon-name-part taxon-name-part-type="infraspecific-rank">var.</tp:taxon-name-part> <tp:taxon-name-part taxon-name-part-type="variety">tricarinata</tp:taxon-name-part></tp:taxon-name> and <tp:taxon-name><tp:taxon-name-part taxon-name-part-type="genus">Plectopylis</tp:taxon-name-part> <tp:taxon-name-part taxon-name-part-type="species">plectostoma</tp:taxon-name-part> <tp:taxon-name-part taxon-name-part-type="infraspecific-rank">var.</tp:taxon-name-part> <tp:taxon-name-part taxon-name-part-type="variety">exerta</tp:taxon-name-part></tp:taxon-name>. Both of them differ from typical <italic><tp:taxon-name><tp:taxon-name-part taxon-name-part-type="genus">Endothyrella</tp:taxon-name-part> <tp:taxon-name-part taxon-name-part-type="species">plectostoma</tp:taxon-name-part></tp:taxon-name></italic> specimens by the more shouldered whorls, and the more conical dorsal side of the shell having stronger spiral lines. No difference between the type specimens of these forms have been found except for the presence (<italic><tp:taxon-name><tp:taxon-name-part taxon-name-part-type="species">exerta</tp:taxon-name-part></tp:taxon-name></italic>) and the absence (<italic><tp:taxon-name><tp:taxon-name-part taxon-name-part-type="species">tricarinata</tp:taxon-name-part></tp:taxon-name></italic>) of hairs. The absence of hairs might be due to the corroded state of the syntypes of <italic><tp:taxon-name><tp:taxon-name-part taxon-name-part-type="species">tricarinata</tp:taxon-name-part></tp:taxon-name></italic>. Although the difference between typical <italic><tp:taxon-name><tp:taxon-name-part taxon-name-part-type="genus">Endothyrella</tp:taxon-name-part> <tp:taxon-name-part taxon-name-part-type="species">plectostoma</tp:taxon-name-part></tp:taxon-name></italic> and typical <italic><tp:taxon-name><tp:taxon-name-part taxon-name-part-type="species">tricarinata</tp:taxon-name-part></tp:taxon-name></italic>/<italic><tp:taxon-name><tp:taxon-name-part taxon-name-part-type="species">exerta</tp:taxon-name-part></tp:taxon-name></italic> shells seem to be minor, we found no intermediate forms, and in some cases we found mixed museum samples which indicate that the shells might have been collected from the same site. This suggest that <italic><tp:taxon-name><tp:taxon-name-part taxon-name-part-type="genus">Endothyrella</tp:taxon-name-part> <tp:taxon-name-part taxon-name-part-type="species">plectostoma</tp:taxon-name-part></tp:taxon-name></italic> and <italic><tp:taxon-name><tp:taxon-name-part taxon-name-part-type="genus">Endothyrella</tp:taxon-name-part> <tp:taxon-name-part taxon-name-part-type="species">tricarinata</tp:taxon-name-part></tp:taxon-name></italic> are distinct species.</p></tp:treatment-sec><tp:treatment-sec><!--Section generated to contain objects referenced in tp:taxon-treatment.--><fig id="F13" position="float" orientation="portrait"><label>Figure 13.</label><caption><p>Shells of <italic><tp:taxon-name><tp:taxon-name-part taxon-name-part-type="genus">Endothyrella</tp:taxon-name-part></tp:taxon-name></italic> species. <bold>A</bold> <italic><tp:taxon-name><tp:taxon-name-part taxon-name-part-type="genus">Endothyrella</tp:taxon-name-part> <tp:taxon-name-part taxon-name-part-type="species">plectostoma</tp:taxon-name-part></tp:taxon-name></italic> (Benson, 1836), <abbrev xmlns:xlink="http://www.w3.org/1999/xlink" content-type="institution" xlink:title="University Museum of Zoology (Cambridge, UK)" xlink:type="simple">UMZC</abbrev> 102155 (syntype, specimen figured by <xref ref-type="bibr" rid="B21">Gude 1897b</xref>) <bold>B</bold> <italic><tp:taxon-name><tp:taxon-name-part taxon-name-part-type="genus">Endothyrella</tp:taxon-name-part> <tp:taxon-name-part taxon-name-part-type="species">plectostoma</tp:taxon-name-part></tp:taxon-name></italic>, <named-content xmlns:xlink="http://www.w3.org/1999/xlink" content-type="dwc:institutional_code" xlink:type="simple">SMF</named-content> 118091 <bold>C</bold> <italic><tp:taxon-name><tp:taxon-name-part taxon-name-part-type="genus">Endothyrella</tp:taxon-name-part> <tp:taxon-name-part taxon-name-part-type="species">sowerbyi</tp:taxon-name-part></tp:taxon-name></italic> (Gude, 1899), <named-content xmlns:xlink="http://www.w3.org/1999/xlink" content-type="dwc:institutional_code" xlink:type="simple">NHMUK</named-content> 1922.8.29.48. (holotype) <bold>D</bold> <italic><tp:taxon-name><tp:taxon-name-part taxon-name-part-type="genus">Endothyrella</tp:taxon-name-part> <tp:taxon-name-part taxon-name-part-type="species">sowerbyi</tp:taxon-name-part></tp:taxon-name></italic>, <named-content xmlns:xlink="http://www.w3.org/1999/xlink" content-type="dwc:institutional_code" xlink:type="simple">SMF</named-content> 346408 <bold>E</bold> <italic><tp:taxon-name><tp:taxon-name-part taxon-name-part-type="genus">Endothyrella</tp:taxon-name-part> <tp:taxon-name-part taxon-name-part-type="species">tricarinata</tp:taxon-name-part></tp:taxon-name></italic> (Gude, 1897), <abbrev xmlns:xlink="http://www.w3.org/1999/xlink" content-type="institution" xlink:title="University Museum of Zoology (Cambridge, UK)" xlink:type="simple">UMZC</abbrev> 102170 (syntype of <italic><tp:taxon-name><tp:taxon-name-part taxon-name-part-type="species">tricarinata</tp:taxon-name-part></tp:taxon-name></italic>) <bold>F</bold> <italic><tp:taxon-name><tp:taxon-name-part taxon-name-part-type="genus">Endothyrella</tp:taxon-name-part> <tp:taxon-name-part taxon-name-part-type="species">tricarinata</tp:taxon-name-part></tp:taxon-name></italic>, <named-content xmlns:xlink="http://www.w3.org/1999/xlink" content-type="dwc:institutional_code" xlink:type="simple">NHMUK</named-content> 1922.8.29.50. (syntype of <italic><tp:taxon-name><tp:taxon-name-part taxon-name-part-type="species">exerta</tp:taxon-name-part></tp:taxon-name></italic>) <bold>G</bold> <italic><tp:taxon-name><tp:taxon-name-part taxon-name-part-type="genus">Endothyrella</tp:taxon-name-part> <tp:taxon-name-part taxon-name-part-type="species">affinis</tp:taxon-name-part></tp:taxon-name></italic> (Gude, 1897), <named-content xmlns:xlink="http://www.w3.org/1999/xlink" content-type="dwc:institutional_code" xlink:type="simple">NHMUK</named-content> 1922.8.29.26 (syntype). Photos: J. Gundry (<bold>A, E</bold>), B. Páll-Gergely (<bold>B, D</bold>) and H. Taylor (<bold>C, F, G</bold>). Scale represent 5 mm.</p></caption><graphic xmlns:xlink="http://www.w3.org/1999/xlink" xlink:href="zookeys-529-001-g013.jpg" position="float" orientation="portrait" xlink:type="simple" id="oo_61591.jpg"/></fig><table-wrap id="T5" position="float" orientation="portrait"><label>Table 5.</label><caption><p>Main diagnostic characters of <italic><tp:taxon-name><tp:taxon-name-part taxon-name-part-type="genus">Endothyrella</tp:taxon-name-part></tp:taxon-name></italic> species.</p></caption><table id="TID0EG1CK" rules="all"><tbody><tr><th rowspan="1" colspan="1">Species</th><th rowspan="1" colspan="1">Diagnostic characters</th><th rowspan="1" colspan="1">Similar species (most similar species in bold)</th></tr><tr><td rowspan="1" colspan="1"><italic><tp:taxon-name><tp:taxon-name-part taxon-name-part-type="species">aborensis</tp:taxon-name-part></tp:taxon-name></italic></td><td rowspan="1" colspan="1">depressed Z-shaped palatal plicae; two parietal lamellae (?)</td><td rowspan="1" colspan="1"/></tr><tr><td rowspan="1" colspan="1"><italic><tp:taxon-name><tp:taxon-name-part taxon-name-part-type="species">affinis</tp:taxon-name-part></tp:taxon-name></italic></td><td rowspan="1" colspan="1">narrow umbilicus; four hair rows; horizontal parietal plica absent</td><td rowspan="1" colspan="1"><bold><italic><tp:taxon-name><tp:taxon-name-part taxon-name-part-type="species">plectostoma</tp:taxon-name-part></tp:taxon-name></italic></bold>, <italic><tp:taxon-name><tp:taxon-name-part taxon-name-part-type="species">sowerbyi</tp:taxon-name-part></tp:taxon-name></italic>, <italic><tp:taxon-name><tp:taxon-name-part taxon-name-part-type="species">tricarinata</tp:taxon-name-part></tp:taxon-name></italic></td></tr><tr><td rowspan="1" colspan="1"><italic><tp:taxon-name><tp:taxon-name-part taxon-name-part-type="species">angulata</tp:taxon-name-part></tp:taxon-name></italic> sp. n.</td><td rowspan="1" colspan="1">body whorl shouldered; four hair rows</td><td rowspan="1" colspan="1"><italic><tp:taxon-name><tp:taxon-name-part taxon-name-part-type="species">dolakhaensis</tp:taxon-name-part></tp:taxon-name></italic> sp. n., <italic><tp:taxon-name><tp:taxon-name-part taxon-name-part-type="species">pinacis</tp:taxon-name-part></tp:taxon-name></italic>, <italic><tp:taxon-name><tp:taxon-name-part taxon-name-part-type="species">minor</tp:taxon-name-part></tp:taxon-name></italic></td></tr><tr><td rowspan="1" colspan="1"><italic><tp:taxon-name><tp:taxon-name-part taxon-name-part-type="species">babbagei</tp:taxon-name-part></tp:taxon-name></italic></td><td rowspan="1" colspan="1">dextral shell; flattened dorsal side; 14 mm</td><td rowspan="1" colspan="1"><bold><italic><tp:taxon-name><tp:taxon-name-part taxon-name-part-type="species">inexpectata</tp:taxon-name-part></tp:taxon-name></italic> sp. n.</bold>, <italic><tp:taxon-name><tp:taxon-name-part taxon-name-part-type="species">oglei</tp:taxon-name-part></tp:taxon-name></italic>, <italic><tp:taxon-name><tp:taxon-name-part taxon-name-part-type="species">serica</tp:taxon-name-part></tp:taxon-name></italic></td></tr><tr><td rowspan="1" colspan="1"><italic><tp:taxon-name><tp:taxon-name-part taxon-name-part-type="species">bedfordi</tp:taxon-name-part></tp:taxon-name></italic></td><td rowspan="1" colspan="1">single parietal lamella with long lower plica; posterior ends of palatal plicae with several additional small denticles</td><td rowspan="1" colspan="1"/></tr><tr><td rowspan="1" colspan="1"><italic><tp:taxon-name><tp:taxon-name-part taxon-name-part-type="species">blanda</tp:taxon-name-part></tp:taxon-name></italic></td><td rowspan="1" colspan="1">conical dorsal side; 7 hair rows</td><td rowspan="1" colspan="1"><italic><tp:taxon-name><tp:taxon-name-part taxon-name-part-type="species">macromphalus</tp:taxon-name-part></tp:taxon-name></italic>, <italic><tp:taxon-name><tp:taxon-name-part taxon-name-part-type="species">minor</tp:taxon-name-part></tp:taxon-name></italic>, <italic><tp:taxon-name><tp:taxon-name-part taxon-name-part-type="species">robustistriata</tp:taxon-name-part></tp:taxon-name></italic> sp. n., <bold><italic><tp:taxon-name><tp:taxon-name-part taxon-name-part-type="species">williamsoni</tp:taxon-name-part></tp:taxon-name></italic></bold></td></tr><tr><td rowspan="1" colspan="1"><italic><tp:taxon-name><tp:taxon-name-part taxon-name-part-type="species">brahma</tp:taxon-name-part></tp:taxon-name></italic></td><td rowspan="1" colspan="1">three parallel, horizontal parietal plicae anterior to the lamella</td><td rowspan="1" colspan="1"/></tr><tr><td rowspan="1" colspan="1"><italic><tp:taxon-name><tp:taxon-name-part taxon-name-part-type="species">dolakhaensis</tp:taxon-name-part></tp:taxon-name></italic> sp. n.</td><td rowspan="1" colspan="1">rather conical dorsal side; slightly angulated body whorl; 5 hair rows</td><td rowspan="1" colspan="1"><italic><tp:taxon-name><tp:taxon-name-part taxon-name-part-type="species">angulata</tp:taxon-name-part></tp:taxon-name></italic> sp. n., <italic><tp:taxon-name><tp:taxon-name-part taxon-name-part-type="species">sowerbyi</tp:taxon-name-part></tp:taxon-name></italic></td></tr><tr><td rowspan="1" colspan="1"><italic><tp:taxon-name><tp:taxon-name-part taxon-name-part-type="species">fultoni</tp:taxon-name-part></tp:taxon-name></italic></td><td rowspan="1" colspan="1">large size (19.9–20.3 mm); reversed trapezoid shell shape</td><td rowspan="1" colspan="1"/></tr><tr><td rowspan="1" colspan="1"><italic><tp:taxon-name><tp:taxon-name-part taxon-name-part-type="species">inexpectata</tp:taxon-name-part></tp:taxon-name></italic> sp. n.</td><td rowspan="1" colspan="1">dextral shell; flattened dorsal side; 6.6–6.7 mm</td><td rowspan="1" colspan="1"><bold><italic><tp:taxon-name><tp:taxon-name-part taxon-name-part-type="species">babbagei</tp:taxon-name-part></tp:taxon-name></italic></bold>, <italic><tp:taxon-name><tp:taxon-name-part taxon-name-part-type="species">oglei</tp:taxon-name-part></tp:taxon-name></italic>, <italic><tp:taxon-name><tp:taxon-name-part taxon-name-part-type="species">serica</tp:taxon-name-part></tp:taxon-name></italic></td></tr><tr><td rowspan="1" colspan="1"><italic><tp:taxon-name><tp:taxon-name-part taxon-name-part-type="species">macromphalus</tp:taxon-name-part></tp:taxon-name></italic></td><td rowspan="1" colspan="1">nearly flat dorsal side; smooth ventral side</td><td rowspan="1" colspan="1"><italic><tp:taxon-name><tp:taxon-name-part taxon-name-part-type="species">blanda</tp:taxon-name-part></tp:taxon-name></italic>, <bold><italic><tp:taxon-name><tp:taxon-name-part taxon-name-part-type="species">minor</tp:taxon-name-part></tp:taxon-name></italic></bold>, <bold><italic><tp:taxon-name><tp:taxon-name-part taxon-name-part-type="species">robustistriata</tp:taxon-name-part></tp:taxon-name></italic> sp. n.</bold>, <italic><tp:taxon-name><tp:taxon-name-part taxon-name-part-type="species">williamsoni</tp:taxon-name-part></tp:taxon-name></italic></td></tr><tr><td rowspan="1" colspan="1"><italic><tp:taxon-name><tp:taxon-name-part taxon-name-part-type="species">minor</tp:taxon-name-part></tp:taxon-name></italic></td><td rowspan="1" colspan="1">flat dorsal side; four hair rows</td><td rowspan="1" colspan="1"><italic><tp:taxon-name><tp:taxon-name-part taxon-name-part-type="species">blanda</tp:taxon-name-part></tp:taxon-name></italic>, <bold><italic><tp:taxon-name><tp:taxon-name-part taxon-name-part-type="species">macromphalus</tp:taxon-name-part></tp:taxon-name></italic></bold>, <bold><italic><tp:taxon-name><tp:taxon-name-part taxon-name-part-type="species">robustistriata</tp:taxon-name-part></tp:taxon-name></italic> sp. n.</bold>, <italic><tp:taxon-name><tp:taxon-name-part taxon-name-part-type="species">williamsoni</tp:taxon-name-part></tp:taxon-name></italic></td></tr><tr><td rowspan="1" colspan="1"><italic><tp:taxon-name><tp:taxon-name-part taxon-name-part-type="species">miriensis</tp:taxon-name-part></tp:taxon-name></italic></td><td rowspan="1" colspan="1">prominent spiral sculpture</td><td rowspan="1" colspan="1"/></tr><tr><td rowspan="1" colspan="1"><italic><tp:taxon-name><tp:taxon-name-part taxon-name-part-type="species">nepalica</tp:taxon-name-part></tp:taxon-name></italic> sp. n.</td><td rowspan="1" colspan="1">hairless shell; domed dorsal side; rounded body whorl; simple palatal plicae</td><td rowspan="1" colspan="1"><italic><tp:taxon-name><tp:taxon-name-part taxon-name-part-type="species">oakesi</tp:taxon-name-part></tp:taxon-name></italic>, <italic><tp:taxon-name><tp:taxon-name-part taxon-name-part-type="species">pinacis</tp:taxon-name-part></tp:taxon-name></italic></td></tr><tr><td rowspan="1" colspan="1"><italic><tp:taxon-name><tp:taxon-name-part taxon-name-part-type="species">oakesi</tp:taxon-name-part></tp:taxon-name></italic></td><td rowspan="1" colspan="1">hairless shell; slightly domed dorsal side; rounded body whorl; complicated palatal plicae</td><td rowspan="1" colspan="1"><italic><tp:taxon-name><tp:taxon-name-part taxon-name-part-type="species">nepalica</tp:taxon-name-part></tp:taxon-name></italic> sp. n., <italic><tp:taxon-name><tp:taxon-name-part taxon-name-part-type="species">pinacis</tp:taxon-name-part></tp:taxon-name></italic></td></tr><tr><td rowspan="1" colspan="1"><italic><tp:taxon-name><tp:taxon-name-part taxon-name-part-type="species">oglei</tp:taxon-name-part></tp:taxon-name></italic></td><td rowspan="1" colspan="1">dextral shell; 16.8–16.9 mm; protoconch without groove</td><td rowspan="1" colspan="1"><italic><tp:taxon-name><tp:taxon-name-part taxon-name-part-type="species">babbagei</tp:taxon-name-part></tp:taxon-name></italic>, <italic><tp:taxon-name><tp:taxon-name-part taxon-name-part-type="species">inexpectata</tp:taxon-name-part></tp:taxon-name></italic> sp. n., <bold><italic><tp:taxon-name><tp:taxon-name-part taxon-name-part-type="species">serica</tp:taxon-name-part></tp:taxon-name></italic></bold></td></tr><tr><td rowspan="1" colspan="1"><italic><tp:taxon-name><tp:taxon-name-part taxon-name-part-type="species">pinacis</tp:taxon-name-part></tp:taxon-name></italic></td><td rowspan="1" colspan="1">hairless shell; slightly elevated dorsal side; shouldered body whorl; simple palatal plicae</td><td rowspan="1" colspan="1"><italic><tp:taxon-name><tp:taxon-name-part taxon-name-part-type="species">nepalica</tp:taxon-name-part></tp:taxon-name></italic> sp. n., <italic><tp:taxon-name><tp:taxon-name-part taxon-name-part-type="species">oakesi</tp:taxon-name-part></tp:taxon-name></italic></td></tr><tr><td rowspan="1" colspan="1"><italic><tp:taxon-name><tp:taxon-name-part taxon-name-part-type="species">plectostoma</tp:taxon-name-part></tp:taxon-name></italic></td><td rowspan="1" colspan="1">very narrow umbilicus; five hair rows; horizontal parietal plica present</td><td rowspan="1" colspan="1"><bold><italic><tp:taxon-name><tp:taxon-name-part taxon-name-part-type="species">affinis</tp:taxon-name-part></tp:taxon-name></italic></bold>, <bold><italic><tp:taxon-name><tp:taxon-name-part taxon-name-part-type="species">sowerbyi</tp:taxon-name-part></tp:taxon-name></italic></bold>, <italic><tp:taxon-name><tp:taxon-name-part taxon-name-part-type="species">tricarinata</tp:taxon-name-part></tp:taxon-name></italic></td></tr><tr><td rowspan="1" colspan="1"><italic><tp:taxon-name><tp:taxon-name-part taxon-name-part-type="species">robustistriata</tp:taxon-name-part></tp:taxon-name></italic> sp. n.</td><td rowspan="1" colspan="1">elevated spire; smooth ventral side; strongly reticulated dorsal surface</td><td rowspan="1" colspan="1"><italic><tp:taxon-name><tp:taxon-name-part taxon-name-part-type="species">blanda</tp:taxon-name-part></tp:taxon-name></italic>, <bold><italic><tp:taxon-name><tp:taxon-name-part taxon-name-part-type="species">macromphalus</tp:taxon-name-part></tp:taxon-name></italic></bold>, <bold><italic><tp:taxon-name><tp:taxon-name-part taxon-name-part-type="species">minor</tp:taxon-name-part></tp:taxon-name></italic></bold>, <italic><tp:taxon-name><tp:taxon-name-part taxon-name-part-type="species">williamsoni</tp:taxon-name-part></tp:taxon-name></italic></td></tr><tr><td rowspan="1" colspan="1"><italic><tp:taxon-name><tp:taxon-name-part taxon-name-part-type="species">serica</tp:taxon-name-part></tp:taxon-name></italic></td><td rowspan="1" colspan="1">dextral shell; protoconch with groove</td><td rowspan="1" colspan="1"><italic><tp:taxon-name><tp:taxon-name-part taxon-name-part-type="species">babbagei</tp:taxon-name-part></tp:taxon-name></italic>, <italic><tp:taxon-name><tp:taxon-name-part taxon-name-part-type="species">inexpectata</tp:taxon-name-part></tp:taxon-name></italic> sp. n., <bold><italic><tp:taxon-name><tp:taxon-name-part taxon-name-part-type="species">oglei</tp:taxon-name-part></tp:taxon-name></italic></bold></td></tr><tr><td rowspan="1" colspan="1"><italic><tp:taxon-name><tp:taxon-name-part taxon-name-part-type="species">sowerbyi</tp:taxon-name-part></tp:taxon-name></italic></td><td rowspan="1" colspan="1">narrow umbilicus; thin peristome; five hair rows; weak horizontal parietal plica</td><td rowspan="1" colspan="1"><italic><tp:taxon-name><tp:taxon-name-part taxon-name-part-type="species">affinis</tp:taxon-name-part></tp:taxon-name></italic>, <italic><tp:taxon-name><tp:taxon-name-part taxon-name-part-type="species">dolakhaensis</tp:taxon-name-part></tp:taxon-name></italic> sp. n., <bold><italic><tp:taxon-name><tp:taxon-name-part taxon-name-part-type="species">plectostoma</tp:taxon-name-part></tp:taxon-name></italic></bold>, <italic><tp:taxon-name><tp:taxon-name-part taxon-name-part-type="species">tricarinata</tp:taxon-name-part></tp:taxon-name></italic></td></tr><tr><td rowspan="1" colspan="1"><italic><tp:taxon-name><tp:taxon-name-part taxon-name-part-type="species">tricarinata</tp:taxon-name-part></tp:taxon-name></italic></td><td rowspan="1" colspan="1">very narrow umbilicus;, shouldered whorls; four hair rows</td><td rowspan="1" colspan="1"><bold><italic><tp:taxon-name><tp:taxon-name-part taxon-name-part-type="species">affinis</tp:taxon-name-part></tp:taxon-name></italic></bold>, <bold><italic><tp:taxon-name><tp:taxon-name-part taxon-name-part-type="species">plectostoma</tp:taxon-name-part></tp:taxon-name></italic></bold>, <bold><italic><tp:taxon-name><tp:taxon-name-part taxon-name-part-type="species">sowerbyi</tp:taxon-name-part></tp:taxon-name></italic></bold></td></tr><tr><td rowspan="1" colspan="1"><italic><tp:taxon-name><tp:taxon-name-part taxon-name-part-type="species">williamsoni</tp:taxon-name-part></tp:taxon-name></italic></td><td rowspan="1" colspan="1">conical dorsal side; hairless shell; long horizontal parietal plica</td><td rowspan="1" colspan="1"><bold><italic><tp:taxon-name><tp:taxon-name-part taxon-name-part-type="species">blanda</tp:taxon-name-part></tp:taxon-name></italic></bold>, <italic><tp:taxon-name><tp:taxon-name-part taxon-name-part-type="species">macromphalus</tp:taxon-name-part></tp:taxon-name></italic>, <italic><tp:taxon-name><tp:taxon-name-part taxon-name-part-type="species">minor</tp:taxon-name-part></tp:taxon-name></italic>, <italic><tp:taxon-name><tp:taxon-name-part taxon-name-part-type="species">robustistriata</tp:taxon-name-part></tp:taxon-name></italic> sp. n.</td></tr></tbody></table></table-wrap><fig id="F11" position="float" orientation="portrait"><label>Figure 11.</label><caption><p>Distribution of <italic><tp:taxon-name><tp:taxon-name-part taxon-name-part-type="genus">Endothyrella</tp:taxon-name-part></tp:taxon-name></italic> species in Northeastern India. Abbreviations: <abbrev xmlns:xlink="http://www.w3.org/1999/xlink" xlink:type="simple">Dafla<def><p> Dafla Hills (locality of <italic><tp:taxon-name><tp:taxon-name-part taxon-name-part-type="genus">Endothyrella</tp:taxon-name-part> <tp:taxon-name-part taxon-name-part-type="species">macromphalus</tp:taxon-name-part></tp:taxon-name></italic>)</p></def></abbrev>; <abbrev xmlns:xlink="http://www.w3.org/1999/xlink" xlink:type="simple">Khasi<def><p> Khasi Hills (locality of <italic><tp:taxon-name><tp:taxon-name-part taxon-name-part-type="genus">Endothyrella</tp:taxon-name-part> <tp:taxon-name-part taxon-name-part-type="species">affinis</tp:taxon-name-part></tp:taxon-name></italic>, <italic><tp:taxon-name><tp:taxon-name-part taxon-name-part-type="genus">Endothyrella</tp:taxon-name-part> <tp:taxon-name-part taxon-name-part-type="species">fultoni</tp:taxon-name-part></tp:taxon-name></italic>, <italic><tp:taxon-name><tp:taxon-name-part taxon-name-part-type="genus">Endothyrella</tp:taxon-name-part> <tp:taxon-name-part taxon-name-part-type="species">robustistriata</tp:taxon-name-part></tp:taxon-name></italic> sp. n., <italic><tp:taxon-name><tp:taxon-name-part taxon-name-part-type="genus">Endothyrella</tp:taxon-name-part> <tp:taxon-name-part taxon-name-part-type="species">macromphalus</tp:taxon-name-part></tp:taxon-name></italic>, <italic><tp:taxon-name><tp:taxon-name-part taxon-name-part-type="genus">Endothyrella</tp:taxon-name-part> <tp:taxon-name-part taxon-name-part-type="species">minor</tp:taxon-name-part></tp:taxon-name></italic> and <italic><tp:taxon-name><tp:taxon-name-part taxon-name-part-type="genus">Endothyrella</tp:taxon-name-part> <tp:taxon-name-part taxon-name-part-type="species">tricarinata</tp:taxon-name-part></tp:taxon-name></italic>)</p></def></abbrev>, <abbrev xmlns:xlink="http://www.w3.org/1999/xlink" xlink:type="simple">L<def><p> Lhota Naga (locality of <italic><tp:taxon-name><tp:taxon-name-part taxon-name-part-type="genus">Endothyrella</tp:taxon-name-part> <tp:taxon-name-part taxon-name-part-type="species">robustistriata</tp:taxon-name-part></tp:taxon-name></italic> sp. n.)</p></def></abbrev> <abbrev xmlns:xlink="http://www.w3.org/1999/xlink" xlink:type="simple">P<def><p> Nepalese localities of <italic><tp:taxon-name><tp:taxon-name-part taxon-name-part-type="genus">Endothyrella</tp:taxon-name-part> <tp:taxon-name-part taxon-name-part-type="species">minor</tp:taxon-name-part></tp:taxon-name></italic></p></def></abbrev> <abbrev xmlns:xlink="http://www.w3.org/1999/xlink" xlink:type="simple">SER<def><p> <italic><tp:taxon-name><tp:taxon-name-part taxon-name-part-type="genus">Endothyrella</tp:taxon-name-part> <tp:taxon-name-part taxon-name-part-type="species">serica</tp:taxon-name-part></tp:taxon-name></italic> (Godwin-Austen, 1875)</p></def></abbrev> <abbrev xmlns:xlink="http://www.w3.org/1999/xlink" xlink:type="simple">S<def><p> Silchar (locality of <italic><tp:taxon-name><tp:taxon-name-part taxon-name-part-type="genus">Endothyrella</tp:taxon-name-part> <tp:taxon-name-part taxon-name-part-type="species">blanda</tp:taxon-name-part></tp:taxon-name></italic>)</p></def></abbrev> <bold>SI</bold> Sikhim (locality of <italic><tp:taxon-name><tp:taxon-name-part taxon-name-part-type="genus">Endothyrella</tp:taxon-name-part> <tp:taxon-name-part taxon-name-part-type="species">blanda</tp:taxon-name-part></tp:taxon-name></italic>, <italic><tp:taxon-name><tp:taxon-name-part taxon-name-part-type="genus">Endothyrella</tp:taxon-name-part> <tp:taxon-name-part taxon-name-part-type="species">minor</tp:taxon-name-part></tp:taxon-name></italic>, <italic><tp:taxon-name><tp:taxon-name-part taxon-name-part-type="genus">Endothyrella</tp:taxon-name-part> <tp:taxon-name-part taxon-name-part-type="species">pinacis</tp:taxon-name-part></tp:taxon-name></italic>) <bold>Y</bold> Yamne valley (type locality of <italic><tp:taxon-name><tp:taxon-name-part taxon-name-part-type="genus">Plectopylis</tp:taxon-name-part> <tp:taxon-name-part taxon-name-part-type="species">gregorsoni</tp:taxon-name-part></tp:taxon-name></italic>).</p></caption><graphic xmlns:xlink="http://www.w3.org/1999/xlink" xlink:href="zookeys-529-001-g011.jpg" position="float" orientation="portrait" xlink:type="simple" id="oo_61589.jpg"/></fig></tp:treatment-sec><ref-list><ref id="B21"><mixed-citation xmlns:xlink="http://www.w3.org/1999/xlink" xlink:type="simple"><person-group><name name-style="western"><surname>Gude</surname><given-names>GK</given-names></name></person-group> (<year>1897b</year>) <article-title>Armature of Helicoid landshells and new forms of <italic><tp:taxon-name><tp:taxon-name-part taxon-name-part-type="genus">Plectopylis</tp:taxon-name-part></tp:taxon-name></italic>.</article-title> <source>Science Gossip</source> <volume>3</volume>: <fpage>274</fpage>–<lpage>276</lpage>. <ext-link xlink:type="simple" ext-link-type="uri" xlink:href="http://www.biodiversitylibrary.org/item/105662#page/286/mode/1up">http://www.biodiversitylibrary.org/item/105662#page/286/mode/1up</ext-link> </mixed-citation></ref><ref id="B33"><mixed-citation xmlns:xlink="http://www.w3.org/1999/xlink" xlink:type="simple"><person-group><name name-style="western"><surname>Gude</surname><given-names>GK</given-names></name></person-group> (<year>1900</year>) <article-title>Species of <italic><tp:taxon-name><tp:taxon-name-part taxon-name-part-type="genus">Plectopylis</tp:taxon-name-part></tp:taxon-name></italic> recently described in “Science Gossip.”</article-title> <source>The Journal of Malacology</source> <volume>7</volume>: <fpage>34</fpage>–<lpage>38</lpage>. <ext-link xlink:type="simple" ext-link-type="uri" xlink:href="http://www.biodiversitylibrary.org/item/54598#page/354/mode/1up">http://www.biodiversitylibrary.org/item/54598#page/354/mode/1up</ext-link> </mixed-citation></ref></ref-list></tp:taxon-treatment>
