# Supplementary material for: Review of the genus Endothyrella Zilch, 1960 with description of five new species (Gastropoda, Pulmonata, Plectopylidae)
Source: Zookeys. 2015 Oct 26;(529):1–70. doi: 10.3897/zookeys.529.6139 (PMC4668899; doi:10.3897/zookeys.529.6139)
Supplement: XML Treatment for Endothyrella williamsoni [file zookeys.529.6139-treatment25.xml]

<!DOCTYPE tp:taxon-treatment
  PUBLIC "-//TaxonX//DTD Taxonomic Treatment Publishing DTD v0 20100105//EN" "tax-treatment-NSO.dtd">
<tp:taxon-treatment xmlns:tp="http://www.plazi.org/taxpub"><tp:treatment-meta><kwd-group><label>Taxon classification</label><kwd><named-content content-type="kingdom">Animalia</named-content></kwd><kwd><named-content content-type="order">Pulmonata</named-content></kwd><kwd><named-content content-type="family">Plectopylidae</named-content></kwd></kwd-group><mixed-citation publication-type="journal"><person-group><name><surname>Páll-Gergely</surname><given-names>Barna</given-names></name><name><surname>Budha</surname><given-names>Prem B.</given-names></name><name><surname>Naggs</surname><given-names>Fred</given-names></name><name><surname>Backeljau</surname><given-names>Thierry</given-names></name><name><surname>Asami</surname><given-names>Takahiro</given-names></name></person-group><article-title>Review of the genus <italic><tp:taxon-name><tp:taxon-name-part taxon-name-part-type="genus">Endothyrella</tp:taxon-name-part></tp:taxon-name></italic> Zilch, 1960 with description of five new species (<tp:taxon-name><tp:taxon-name-part taxon-name-part-type="class">Gastropoda</tp:taxon-name-part></tp:taxon-name>, <tp:taxon-name><tp:taxon-name-part taxon-name-part-type="order">Pulmonata</tp:taxon-name-part></tp:taxon-name>, <tp:taxon-name><tp:taxon-name-part taxon-name-part-type="family">Plectopylidae</tp:taxon-name-part></tp:taxon-name>)</article-title><source>Zookeys</source><day>26</day><month>10</month><year>2015</year><volume>2015</volume><issue>529</issue><fpage>1</fpage><lpage>70</lpage><pub-id pub-id-type="doi">10.3897/zookeys.529.6139</pub-id></mixed-citation></tp:treatment-meta><tp:nomenclature><tp:taxon-name>
                            <tp:taxon-name-part taxon-name-part-type="genus">Endothyrella</tp:taxon-name-part>
                            <tp:taxon-name-part taxon-name-part-type="species">williamsoni</tp:taxon-name-part>
                        </tp:taxon-name><tp:taxon-authority>(Gude, 1915)</tp:taxon-authority><xref ref-type="fig" rid="F17">Figure 17A</xref><!--PageBreak--><tp:nomenclature-citation-list><tp:nomenclature-citation><tp:taxon-name>
                            <tp:taxon-name-part taxon-name-part-type="genus">Endothyrella</tp:taxon-name-part>
                            <tp:taxon-name-part taxon-name-part-type="species">williamsoni</tp:taxon-name-part>
                        </tp:taxon-name><comment>1915 <tp:taxon-name><tp:taxon-name-part taxon-name-part-type="genus">Plectopylis</tp:taxon-name-part> (<tp:taxon-name-part taxon-name-part-type="subgenus">Endothyra</tp:taxon-name-part>) <tp:taxon-name-part taxon-name-part-type="species">williamsoni</tp:taxon-name-part></tp:taxon-name> Gude: Records of the Indian Museum, 8: 509, Plate 42, figs 1a–d. [“Abor Hills, exact part not indicated”].</comment></tp:nomenclature-citation></tp:nomenclature-citation-list></tp:nomenclature><tp:treatment-sec sec-type="Types"><title>Types.</title><p>Abor Hills, leg. C.F.G. Oakes, R.E., <named-content xmlns:xlink="http://www.w3.org/1999/xlink" content-type="dwc:institutional_code" xlink:type="simple">NHMUK</named-content> 1903.7.1.3087. (5 syntypes, Figure <xref ref-type="fig" rid="F17">17A</xref>)</p></tp:treatment-sec><tp:treatment-sec sec-type="Diagnosis"><title>Diagnosis.</title><p>Shell very small, sinistral with narrow umbilicus and conical dorsal surface; shell hairless but densely, finely ribbed and ornamented with low radial periostracal lamellae on the whole shell; callus strong; palatal plicae horizontal, almost straight and thin at their middle; lamella slightly curved; there is long, horizontal plica anteriorly to the lamella, and a short horizontal plica above the long one; additionally, there is a very short upper plica above the lamella, a small denticle posteriorly above, and a long lower plica near the suture which reaches the aperture.</p></tp:treatment-sec><tp:treatment-sec sec-type="Measurements"><title>Measurements</title><p>(in mm): <abbrev xmlns:xlink="http://www.w3.org/1999/xlink" xlink:title="shell diameter" xlink:type="simple">D</abbrev>: 6, <abbrev xmlns:xlink="http://www.w3.org/1999/xlink" xlink:title="shell height" xlink:type="simple">H</abbrev>: 3.6–3.7 (n = 2, type series).</p></tp:treatment-sec><tp:treatment-sec sec-type="Differential diagnosis"><title>Differential diagnosis.</title><p><italic><tp:taxon-name><tp:taxon-name-part taxon-name-part-type="genus">Endothyrella</tp:taxon-name-part> <tp:taxon-name-part taxon-name-part-type="species">williamsoni</tp:taxon-name-part></tp:taxon-name></italic> has a more elevated spire than <italic><tp:taxon-name><tp:taxon-name-part taxon-name-part-type="genus">Endothyrella</tp:taxon-name-part> <tp:taxon-name-part taxon-name-part-type="species">macromphalus</tp:taxon-name-part></tp:taxon-name></italic> and <italic><tp:taxon-name><tp:taxon-name-part taxon-name-part-type="genus">Endothyrella</tp:taxon-name-part> <tp:taxon-name-part taxon-name-part-type="species">minor</tp:taxon-name-part></tp:taxon-name></italic>, and has two horizontal parietal plicae anterior to the <!--PageBreak-->lamella which are missing in the other two species. The most similar species in terms of shell shape and size to <italic><tp:taxon-name><tp:taxon-name-part taxon-name-part-type="genus">Endothyrella</tp:taxon-name-part> <tp:taxon-name-part taxon-name-part-type="species">williamsoni</tp:taxon-name-part></tp:taxon-name></italic> is <italic><tp:taxon-name><tp:taxon-name-part taxon-name-part-type="genus">Endothyrella</tp:taxon-name-part> <tp:taxon-name-part taxon-name-part-type="species">blanda</tp:taxon-name-part></tp:taxon-name></italic>. The latter species, on the other hand, lacks the two horizontal parietal plicae anterior to the lamella which area characteristic for <italic><tp:taxon-name><tp:taxon-name-part taxon-name-part-type="genus">Endothyrella</tp:taxon-name-part> <tp:taxon-name-part taxon-name-part-type="species">williamsoni</tp:taxon-name-part></tp:taxon-name></italic>. Moreover, <italic><tp:taxon-name><tp:taxon-name-part taxon-name-part-type="genus">Endothyrella</tp:taxon-name-part> <tp:taxon-name-part taxon-name-part-type="species">blanda</tp:taxon-name-part></tp:taxon-name></italic> specimens have seven rows of hairs, whereas <italic><tp:taxon-name><tp:taxon-name-part taxon-name-part-type="genus">Endothyrella</tp:taxon-name-part> <tp:taxon-name-part taxon-name-part-type="species">williamsoni</tp:taxon-name-part></tp:taxon-name></italic> is hairless. <italic><tp:taxon-name><tp:taxon-name-part taxon-name-part-type="genus">Endothyrella</tp:taxon-name-part> <tp:taxon-name-part taxon-name-part-type="species">robustistriata</tp:taxon-name-part></tp:taxon-name></italic> sp. n. is smaller, has stronger dorsal sculpture and lack the main plica which is characteristic for <italic><tp:taxon-name><tp:taxon-name-part taxon-name-part-type="genus">Endothyrella</tp:taxon-name-part> <tp:taxon-name-part taxon-name-part-type="species">williamsoni</tp:taxon-name-part></tp:taxon-name></italic>. See also Table <xref ref-type="table" rid="T5">5</xref>.</p></tp:treatment-sec><tp:treatment-sec sec-type="Distribution"><title>Distribution.</title><p>This species is known from the type locality only (Figure <xref ref-type="fig" rid="F10">10</xref>).</p></tp:treatment-sec><tp:treatment-sec><!--Section generated to contain objects referenced in tp:taxon-treatment.--><fig id="F17" position="float" orientation="portrait"><label>Figure 17.</label><caption><p>Shells of <italic><tp:taxon-name><tp:taxon-name-part taxon-name-part-type="genus">Endothyrella</tp:taxon-name-part></tp:taxon-name></italic> species. <bold>A</bold> <italic><tp:taxon-name><tp:taxon-name-part taxon-name-part-type="genus">Endothyrella</tp:taxon-name-part> <tp:taxon-name-part taxon-name-part-type="species">williamsoni</tp:taxon-name-part></tp:taxon-name></italic> (Gude, 1915), <named-content xmlns:xlink="http://www.w3.org/1999/xlink" content-type="dwc:institutional_code" xlink:type="simple">NHMUK</named-content> 1903.7.1.3087. (syntype) <bold>B</bold> <italic><tp:taxon-name><tp:taxon-name-part taxon-name-part-type="genus">Endothyrella</tp:taxon-name-part> <tp:taxon-name-part taxon-name-part-type="species">blanda</tp:taxon-name-part></tp:taxon-name></italic> (Gude, 1898), <named-content xmlns:xlink="http://www.w3.org/1999/xlink" content-type="dwc:institutional_code" xlink:type="simple">NHMUK</named-content> 1922.8.29.41. (holotype) <bold>C</bold> <italic><tp:taxon-name><tp:taxon-name-part taxon-name-part-type="genus">Endothyrella</tp:taxon-name-part> <tp:taxon-name-part taxon-name-part-type="species">blanda</tp:taxon-name-part></tp:taxon-name></italic>, Silchar Cachar, F. Ede, coll. Godwin-Austen, <named-content xmlns:xlink="http://www.w3.org/1999/xlink" content-type="dwc:institutional_code" xlink:type="simple">NHMUK</named-content> 1903.7.1.502. Photos: B. Páll-Gergely (<bold>C</bold>) and H. Taylor (<bold>A, B</bold>). Scale represent 5 mm.</p></caption><graphic xmlns:xlink="http://www.w3.org/1999/xlink" xlink:href="zookeys-529-001-g017.jpg" position="float" orientation="portrait" xlink:type="simple" id="oo_61595.jpg"/></fig><table-wrap id="T5" position="float" orientation="portrait"><label>Table 5.</label><caption><p>Main diagnostic characters of <italic><tp:taxon-name><tp:taxon-name-part taxon-name-part-type="genus">Endothyrella</tp:taxon-name-part></tp:taxon-name></italic> species.</p></caption><table id="TID0EG1CK" rules="all"><tbody><tr><th rowspan="1" colspan="1">Species</th><th rowspan="1" colspan="1">Diagnostic characters</th><th rowspan="1" colspan="1">Similar species (most similar species in bold)</th></tr><tr><td rowspan="1" colspan="1"><italic><tp:taxon-name><tp:taxon-name-part taxon-name-part-type="species">aborensis</tp:taxon-name-part></tp:taxon-name></italic></td><td rowspan="1" colspan="1">depressed Z-shaped palatal plicae; two parietal lamellae (?)</td><td rowspan="1" colspan="1"/></tr><tr><td rowspan="1" colspan="1"><italic><tp:taxon-name><tp:taxon-name-part taxon-name-part-type="species">affinis</tp:taxon-name-part></tp:taxon-name></italic></td><td rowspan="1" colspan="1">narrow umbilicus; four hair rows; horizontal parietal plica absent</td><td rowspan="1" colspan="1"><bold><italic><tp:taxon-name><tp:taxon-name-part taxon-name-part-type="species">plectostoma</tp:taxon-name-part></tp:taxon-name></italic></bold>, <italic><tp:taxon-name><tp:taxon-name-part taxon-name-part-type="species">sowerbyi</tp:taxon-name-part></tp:taxon-name></italic>, <italic><tp:taxon-name><tp:taxon-name-part taxon-name-part-type="species">tricarinata</tp:taxon-name-part></tp:taxon-name></italic></td></tr><tr><td rowspan="1" colspan="1"><italic><tp:taxon-name><tp:taxon-name-part taxon-name-part-type="species">angulata</tp:taxon-name-part></tp:taxon-name></italic> sp. n.</td><td rowspan="1" colspan="1">body whorl shouldered; four hair rows</td><td rowspan="1" colspan="1"><italic><tp:taxon-name><tp:taxon-name-part taxon-name-part-type="species">dolakhaensis</tp:taxon-name-part></tp:taxon-name></italic> sp. n., <italic><tp:taxon-name><tp:taxon-name-part taxon-name-part-type="species">pinacis</tp:taxon-name-part></tp:taxon-name></italic>, <italic><tp:taxon-name><tp:taxon-name-part taxon-name-part-type="species">minor</tp:taxon-name-part></tp:taxon-name></italic></td></tr><tr><td rowspan="1" colspan="1"><italic><tp:taxon-name><tp:taxon-name-part taxon-name-part-type="species">babbagei</tp:taxon-name-part></tp:taxon-name></italic></td><td rowspan="1" colspan="1">dextral shell; flattened dorsal side; 14 mm</td><td rowspan="1" colspan="1"><bold><italic><tp:taxon-name><tp:taxon-name-part taxon-name-part-type="species">inexpectata</tp:taxon-name-part></tp:taxon-name></italic> sp. n.</bold>, <italic><tp:taxon-name><tp:taxon-name-part taxon-name-part-type="species">oglei</tp:taxon-name-part></tp:taxon-name></italic>, <italic><tp:taxon-name><tp:taxon-name-part taxon-name-part-type="species">serica</tp:taxon-name-part></tp:taxon-name></italic></td></tr><tr><td rowspan="1" colspan="1"><italic><tp:taxon-name><tp:taxon-name-part taxon-name-part-type="species">bedfordi</tp:taxon-name-part></tp:taxon-name></italic></td><td rowspan="1" colspan="1">single parietal lamella with long lower plica; posterior ends of palatal plicae with several additional small denticles</td><td rowspan="1" colspan="1"/></tr><tr><td rowspan="1" colspan="1"><italic><tp:taxon-name><tp:taxon-name-part taxon-name-part-type="species">blanda</tp:taxon-name-part></tp:taxon-name></italic></td><td rowspan="1" colspan="1">conical dorsal side; 7 hair rows</td><td rowspan="1" colspan="1"><italic><tp:taxon-name><tp:taxon-name-part taxon-name-part-type="species">macromphalus</tp:taxon-name-part></tp:taxon-name></italic>, <italic><tp:taxon-name><tp:taxon-name-part taxon-name-part-type="species">minor</tp:taxon-name-part></tp:taxon-name></italic>, <italic><tp:taxon-name><tp:taxon-name-part taxon-name-part-type="species">robustistriata</tp:taxon-name-part></tp:taxon-name></italic> sp. n., <bold><italic><tp:taxon-name><tp:taxon-name-part taxon-name-part-type="species">williamsoni</tp:taxon-name-part></tp:taxon-name></italic></bold></td></tr><tr><td rowspan="1" colspan="1"><italic><tp:taxon-name><tp:taxon-name-part taxon-name-part-type="species">brahma</tp:taxon-name-part></tp:taxon-name></italic></td><td rowspan="1" colspan="1">three parallel, horizontal parietal plicae anterior to the lamella</td><td rowspan="1" colspan="1"/></tr><tr><td rowspan="1" colspan="1"><italic><tp:taxon-name><tp:taxon-name-part taxon-name-part-type="species">dolakhaensis</tp:taxon-name-part></tp:taxon-name></italic> sp. n.</td><td rowspan="1" colspan="1">rather conical dorsal side; slightly angulated body whorl; 5 hair rows</td><td rowspan="1" colspan="1"><italic><tp:taxon-name><tp:taxon-name-part taxon-name-part-type="species">angulata</tp:taxon-name-part></tp:taxon-name></italic> sp. n., <italic><tp:taxon-name><tp:taxon-name-part taxon-name-part-type="species">sowerbyi</tp:taxon-name-part></tp:taxon-name></italic></td></tr><tr><td rowspan="1" colspan="1"><italic><tp:taxon-name><tp:taxon-name-part taxon-name-part-type="species">fultoni</tp:taxon-name-part></tp:taxon-name></italic></td><td rowspan="1" colspan="1">large size (19.9–20.3 mm); reversed trapezoid shell shape</td><td rowspan="1" colspan="1"/></tr><tr><td rowspan="1" colspan="1"><italic><tp:taxon-name><tp:taxon-name-part taxon-name-part-type="species">inexpectata</tp:taxon-name-part></tp:taxon-name></italic> sp. n.</td><td rowspan="1" colspan="1">dextral shell; flattened dorsal side; 6.6–6.7 mm</td><td rowspan="1" colspan="1"><bold><italic><tp:taxon-name><tp:taxon-name-part taxon-name-part-type="species">babbagei</tp:taxon-name-part></tp:taxon-name></italic></bold>, <italic><tp:taxon-name><tp:taxon-name-part taxon-name-part-type="species">oglei</tp:taxon-name-part></tp:taxon-name></italic>, <italic><tp:taxon-name><tp:taxon-name-part taxon-name-part-type="species">serica</tp:taxon-name-part></tp:taxon-name></italic></td></tr><tr><td rowspan="1" colspan="1"><italic><tp:taxon-name><tp:taxon-name-part taxon-name-part-type="species">macromphalus</tp:taxon-name-part></tp:taxon-name></italic></td><td rowspan="1" colspan="1">nearly flat dorsal side; smooth ventral side</td><td rowspan="1" colspan="1"><italic><tp:taxon-name><tp:taxon-name-part taxon-name-part-type="species">blanda</tp:taxon-name-part></tp:taxon-name></italic>, <bold><italic><tp:taxon-name><tp:taxon-name-part taxon-name-part-type="species">minor</tp:taxon-name-part></tp:taxon-name></italic></bold>, <bold><italic><tp:taxon-name><tp:taxon-name-part taxon-name-part-type="species">robustistriata</tp:taxon-name-part></tp:taxon-name></italic> sp. n.</bold>, <italic><tp:taxon-name><tp:taxon-name-part taxon-name-part-type="species">williamsoni</tp:taxon-name-part></tp:taxon-name></italic></td></tr><tr><td rowspan="1" colspan="1"><italic><tp:taxon-name><tp:taxon-name-part taxon-name-part-type="species">minor</tp:taxon-name-part></tp:taxon-name></italic></td><td rowspan="1" colspan="1">flat dorsal side; four hair rows</td><td rowspan="1" colspan="1"><italic><tp:taxon-name><tp:taxon-name-part taxon-name-part-type="species">blanda</tp:taxon-name-part></tp:taxon-name></italic>, <bold><italic><tp:taxon-name><tp:taxon-name-part taxon-name-part-type="species">macromphalus</tp:taxon-name-part></tp:taxon-name></italic></bold>, <bold><italic><tp:taxon-name><tp:taxon-name-part taxon-name-part-type="species">robustistriata</tp:taxon-name-part></tp:taxon-name></italic> sp. n.</bold>, <italic><tp:taxon-name><tp:taxon-name-part taxon-name-part-type="species">williamsoni</tp:taxon-name-part></tp:taxon-name></italic></td></tr><tr><td rowspan="1" colspan="1"><italic><tp:taxon-name><tp:taxon-name-part taxon-name-part-type="species">miriensis</tp:taxon-name-part></tp:taxon-name></italic></td><td rowspan="1" colspan="1">prominent spiral sculpture</td><td rowspan="1" colspan="1"/></tr><tr><td rowspan="1" colspan="1"><italic><tp:taxon-name><tp:taxon-name-part taxon-name-part-type="species">nepalica</tp:taxon-name-part></tp:taxon-name></italic> sp. n.</td><td rowspan="1" colspan="1">hairless shell; domed dorsal side; rounded body whorl; simple palatal plicae</td><td rowspan="1" colspan="1"><italic><tp:taxon-name><tp:taxon-name-part taxon-name-part-type="species">oakesi</tp:taxon-name-part></tp:taxon-name></italic>, <italic><tp:taxon-name><tp:taxon-name-part taxon-name-part-type="species">pinacis</tp:taxon-name-part></tp:taxon-name></italic></td></tr><tr><td rowspan="1" colspan="1"><italic><tp:taxon-name><tp:taxon-name-part taxon-name-part-type="species">oakesi</tp:taxon-name-part></tp:taxon-name></italic></td><td rowspan="1" colspan="1">hairless shell; slightly domed dorsal side; rounded body whorl; complicated palatal plicae</td><td rowspan="1" colspan="1"><italic><tp:taxon-name><tp:taxon-name-part taxon-name-part-type="species">nepalica</tp:taxon-name-part></tp:taxon-name></italic> sp. n., <italic><tp:taxon-name><tp:taxon-name-part taxon-name-part-type="species">pinacis</tp:taxon-name-part></tp:taxon-name></italic></td></tr><tr><td rowspan="1" colspan="1"><italic><tp:taxon-name><tp:taxon-name-part taxon-name-part-type="species">oglei</tp:taxon-name-part></tp:taxon-name></italic></td><td rowspan="1" colspan="1">dextral shell; 16.8–16.9 mm; protoconch without groove</td><td rowspan="1" colspan="1"><italic><tp:taxon-name><tp:taxon-name-part taxon-name-part-type="species">babbagei</tp:taxon-name-part></tp:taxon-name></italic>, <italic><tp:taxon-name><tp:taxon-name-part taxon-name-part-type="species">inexpectata</tp:taxon-name-part></tp:taxon-name></italic> sp. n., <bold><italic><tp:taxon-name><tp:taxon-name-part taxon-name-part-type="species">serica</tp:taxon-name-part></tp:taxon-name></italic></bold></td></tr><tr><td rowspan="1" colspan="1"><italic><tp:taxon-name><tp:taxon-name-part taxon-name-part-type="species">pinacis</tp:taxon-name-part></tp:taxon-name></italic></td><td rowspan="1" colspan="1">hairless shell; slightly elevated dorsal side; shouldered body whorl; simple palatal plicae</td><td rowspan="1" colspan="1"><italic><tp:taxon-name><tp:taxon-name-part taxon-name-part-type="species">nepalica</tp:taxon-name-part></tp:taxon-name></italic> sp. n., <italic><tp:taxon-name><tp:taxon-name-part taxon-name-part-type="species">oakesi</tp:taxon-name-part></tp:taxon-name></italic></td></tr><tr><td rowspan="1" colspan="1"><italic><tp:taxon-name><tp:taxon-name-part taxon-name-part-type="species">plectostoma</tp:taxon-name-part></tp:taxon-name></italic></td><td rowspan="1" colspan="1">very narrow umbilicus; five hair rows; horizontal parietal plica present</td><td rowspan="1" colspan="1"><bold><italic><tp:taxon-name><tp:taxon-name-part taxon-name-part-type="species">affinis</tp:taxon-name-part></tp:taxon-name></italic></bold>, <bold><italic><tp:taxon-name><tp:taxon-name-part taxon-name-part-type="species">sowerbyi</tp:taxon-name-part></tp:taxon-name></italic></bold>, <italic><tp:taxon-name><tp:taxon-name-part taxon-name-part-type="species">tricarinata</tp:taxon-name-part></tp:taxon-name></italic></td></tr><tr><td rowspan="1" colspan="1"><italic><tp:taxon-name><tp:taxon-name-part taxon-name-part-type="species">robustistriata</tp:taxon-name-part></tp:taxon-name></italic> sp. n.</td><td rowspan="1" colspan="1">elevated spire; smooth ventral side; strongly reticulated dorsal surface</td><td rowspan="1" colspan="1"><italic><tp:taxon-name><tp:taxon-name-part taxon-name-part-type="species">blanda</tp:taxon-name-part></tp:taxon-name></italic>, <bold><italic><tp:taxon-name><tp:taxon-name-part taxon-name-part-type="species">macromphalus</tp:taxon-name-part></tp:taxon-name></italic></bold>, <bold><italic><tp:taxon-name><tp:taxon-name-part taxon-name-part-type="species">minor</tp:taxon-name-part></tp:taxon-name></italic></bold>, <italic><tp:taxon-name><tp:taxon-name-part taxon-name-part-type="species">williamsoni</tp:taxon-name-part></tp:taxon-name></italic></td></tr><tr><td rowspan="1" colspan="1"><italic><tp:taxon-name><tp:taxon-name-part taxon-name-part-type="species">serica</tp:taxon-name-part></tp:taxon-name></italic></td><td rowspan="1" colspan="1">dextral shell; protoconch with groove</td><td rowspan="1" colspan="1"><italic><tp:taxon-name><tp:taxon-name-part taxon-name-part-type="species">babbagei</tp:taxon-name-part></tp:taxon-name></italic>, <italic><tp:taxon-name><tp:taxon-name-part taxon-name-part-type="species">inexpectata</tp:taxon-name-part></tp:taxon-name></italic> sp. n., <bold><italic><tp:taxon-name><tp:taxon-name-part taxon-name-part-type="species">oglei</tp:taxon-name-part></tp:taxon-name></italic></bold></td></tr><tr><td rowspan="1" colspan="1"><italic><tp:taxon-name><tp:taxon-name-part taxon-name-part-type="species">sowerbyi</tp:taxon-name-part></tp:taxon-name></italic></td><td rowspan="1" colspan="1">narrow umbilicus; thin peristome; five hair rows; weak horizontal parietal plica</td><td rowspan="1" colspan="1"><italic><tp:taxon-name><tp:taxon-name-part taxon-name-part-type="species">affinis</tp:taxon-name-part></tp:taxon-name></italic>, <italic><tp:taxon-name><tp:taxon-name-part taxon-name-part-type="species">dolakhaensis</tp:taxon-name-part></tp:taxon-name></italic> sp. n., <bold><italic><tp:taxon-name><tp:taxon-name-part taxon-name-part-type="species">plectostoma</tp:taxon-name-part></tp:taxon-name></italic></bold>, <italic><tp:taxon-name><tp:taxon-name-part taxon-name-part-type="species">tricarinata</tp:taxon-name-part></tp:taxon-name></italic></td></tr><tr><td rowspan="1" colspan="1"><italic><tp:taxon-name><tp:taxon-name-part taxon-name-part-type="species">tricarinata</tp:taxon-name-part></tp:taxon-name></italic></td><td rowspan="1" colspan="1">very narrow umbilicus;, shouldered whorls; four hair rows</td><td rowspan="1" colspan="1"><bold><italic><tp:taxon-name><tp:taxon-name-part taxon-name-part-type="species">affinis</tp:taxon-name-part></tp:taxon-name></italic></bold>, <bold><italic><tp:taxon-name><tp:taxon-name-part taxon-name-part-type="species">plectostoma</tp:taxon-name-part></tp:taxon-name></italic></bold>, <bold><italic><tp:taxon-name><tp:taxon-name-part taxon-name-part-type="species">sowerbyi</tp:taxon-name-part></tp:taxon-name></italic></bold></td></tr><tr><td rowspan="1" colspan="1"><italic><tp:taxon-name><tp:taxon-name-part taxon-name-part-type="species">williamsoni</tp:taxon-name-part></tp:taxon-name></italic></td><td rowspan="1" colspan="1">conical dorsal side; hairless shell; long horizontal parietal plica</td><td rowspan="1" colspan="1"><bold><italic><tp:taxon-name><tp:taxon-name-part taxon-name-part-type="species">blanda</tp:taxon-name-part></tp:taxon-name></italic></bold>, <italic><tp:taxon-name><tp:taxon-name-part taxon-name-part-type="species">macromphalus</tp:taxon-name-part></tp:taxon-name></italic>, <italic><tp:taxon-name><tp:taxon-name-part taxon-name-part-type="species">minor</tp:taxon-name-part></tp:taxon-name></italic>, <italic><tp:taxon-name><tp:taxon-name-part taxon-name-part-type="species">robustistriata</tp:taxon-name-part></tp:taxon-name></italic> sp. n.</td></tr></tbody></table></table-wrap><fig id="F10" position="float" orientation="portrait"><label>Figure 10.</label><caption><p>Distribution of <italic><tp:taxon-name><tp:taxon-name-part taxon-name-part-type="genus">Endothyrella</tp:taxon-name-part></tp:taxon-name></italic> species in Northeastern India. Abbreviations: <abbrev xmlns:xlink="http://www.w3.org/1999/xlink" xlink:type="simple">A<def><p> type locality of <italic><tp:taxon-name><tp:taxon-name-part taxon-name-part-type="genus">Endothyrella</tp:taxon-name-part> <tp:taxon-name-part taxon-name-part-type="species">aborensis</tp:taxon-name-part></tp:taxon-name></italic> (Gude, 1915)</p></def></abbrev>; <abbrev xmlns:xlink="http://www.w3.org/1999/xlink" xlink:type="simple">Abor<def><p> Abor Hills (type locality of <italic><tp:taxon-name><tp:taxon-name-part taxon-name-part-type="genus">Endothyrella</tp:taxon-name-part> <tp:taxon-name-part taxon-name-part-type="species">williamsoni</tp:taxon-name-part></tp:taxon-name></italic> (Gude, 1915)</p></def></abbrev> <abbrev xmlns:xlink="http://www.w3.org/1999/xlink" xlink:type="simple">BE<def><p> type locality of <italic><tp:taxon-name><tp:taxon-name-part taxon-name-part-type="genus">Endothyrella</tp:taxon-name-part> <tp:taxon-name-part taxon-name-part-type="species">bedfordi</tp:taxon-name-part></tp:taxon-name></italic> (Gude, 1915)</p></def></abbrev> <abbrev xmlns:xlink="http://www.w3.org/1999/xlink" xlink:type="simple">BR<def><p> Type locality of <italic><tp:taxon-name><tp:taxon-name-part taxon-name-part-type="genus">Endothyrella</tp:taxon-name-part> <tp:taxon-name-part taxon-name-part-type="species">brahma</tp:taxon-name-part></tp:taxon-name></italic> (Godwin-Austen, 1879)</p></def></abbrev>; <abbrev xmlns:xlink="http://www.w3.org/1999/xlink" xlink:type="simple">Miri<def><p> Miri Hills (type locality of <italic><tp:taxon-name><tp:taxon-name-part taxon-name-part-type="genus">Endothyrella</tp:taxon-name-part> <tp:taxon-name-part taxon-name-part-type="species">miriensis</tp:taxon-name-part></tp:taxon-name></italic> (Gude, 1915)</p></def></abbrev> <abbrev xmlns:xlink="http://www.w3.org/1999/xlink" xlink:type="simple">OA<def><p> Type locality of <italic><tp:taxon-name><tp:taxon-name-part taxon-name-part-type="genus">Endothyrella</tp:taxon-name-part> <tp:taxon-name-part taxon-name-part-type="species">oakesi</tp:taxon-name-part></tp:taxon-name></italic> (Gude, 1915)</p></def></abbrev> <abbrev xmlns:xlink="http://www.w3.org/1999/xlink" xlink:type="simple">OG<def><p> Type locality of <italic><tp:taxon-name><tp:taxon-name-part taxon-name-part-type="genus">Endothyrella</tp:taxon-name-part> <tp:taxon-name-part taxon-name-part-type="species">oglei</tp:taxon-name-part></tp:taxon-name></italic> (Godwin-Austen, 1879)</p></def></abbrev>.</p></caption><graphic xmlns:xlink="http://www.w3.org/1999/xlink" xlink:href="zookeys-529-001-g010.jpg" position="float" orientation="portrait" xlink:type="simple" id="oo_61588.jpg"/></fig></tp:treatment-sec></tp:taxon-treatment>
