# Supplementary material for: Review of the genus Endothyrella Zilch, 1960 with description of five new species (Gastropoda, Pulmonata, Plectopylidae)
Source: Zookeys. 2015 Oct 26;(529):1–70. doi: 10.3897/zookeys.529.6139 (PMC4668899; doi:10.3897/zookeys.529.6139)
Supplement: XML Treatment for Plectopylis hanleyi [file zookeys.529.6139-treatment26.xml]

<!DOCTYPE tp:taxon-treatment
  PUBLIC "-//TaxonX//DTD Taxonomic Treatment Publishing DTD v0 20100105//EN" "tax-treatment-NSO.dtd">
<tp:taxon-treatment xmlns:tp="http://www.plazi.org/taxpub"><tp:treatment-meta><kwd-group><label>Taxon classification</label><kwd><named-content content-type="kingdom">Animalia</named-content></kwd><kwd><named-content content-type="order">Pulmonata</named-content></kwd><kwd><named-content content-type="family">Plectopylidae</named-content></kwd></kwd-group><mixed-citation publication-type="journal"><person-group><name><surname>Páll-Gergely</surname><given-names>Barna</given-names></name><name><surname>Budha</surname><given-names>Prem B.</given-names></name><name><surname>Naggs</surname><given-names>Fred</given-names></name><name><surname>Backeljau</surname><given-names>Thierry</given-names></name><name><surname>Asami</surname><given-names>Takahiro</given-names></name></person-group><article-title>Review of the genus <italic><tp:taxon-name><tp:taxon-name-part taxon-name-part-type="genus">Endothyrella</tp:taxon-name-part></tp:taxon-name></italic> Zilch, 1960 with description of five new species (<tp:taxon-name><tp:taxon-name-part taxon-name-part-type="class">Gastropoda</tp:taxon-name-part></tp:taxon-name>, <tp:taxon-name><tp:taxon-name-part taxon-name-part-type="order">Pulmonata</tp:taxon-name-part></tp:taxon-name>, <tp:taxon-name><tp:taxon-name-part taxon-name-part-type="family">Plectopylidae</tp:taxon-name-part></tp:taxon-name>)</article-title><source>Zookeys</source><day>26</day><month>10</month><year>2015</year><volume>2015</volume><issue>529</issue><fpage>1</fpage><lpage>70</lpage><pub-id pub-id-type="doi">10.3897/zookeys.529.6139</pub-id></mixed-citation></tp:treatment-meta><tp:nomenclature><tp:taxon-name>
                            <tp:taxon-name-part taxon-name-part-type="genus">Plectopylis</tp:taxon-name-part>
                            <tp:taxon-name-part taxon-name-part-type="species">hanleyi</tp:taxon-name-part>
                        </tp:taxon-name><tp:taxon-authority>Godwin-Austen, 1879b</tp:taxon-authority><tp:nomenclature-citation-list><tp:nomenclature-citation><tp:taxon-name>
                            <tp:taxon-name-part taxon-name-part-type="genus">Plectopylis</tp:taxon-name-part>
                            <tp:taxon-name-part taxon-name-part-type="species">hanleyi</tp:taxon-name-part>
                        </tp:taxon-name><comment>1879b <italic><tp:taxon-name><tp:taxon-name-part taxon-name-part-type="genus">Plectopylis</tp:taxon-name-part> <tp:taxon-name-part taxon-name-part-type="species">hanleyi</tp:taxon-name-part></tp:taxon-name></italic> Godwin-Austen: The Annals and Magazine of Natural History, 5 (4): 164. [“Sikkim?”].</comment></tp:nomenclature-citation><tp:nomenclature-citation><tp:taxon-name>
                            <tp:taxon-name-part taxon-name-part-type="genus">Plectopylis</tp:taxon-name-part>
                            <tp:taxon-name-part taxon-name-part-type="species">hanleyi</tp:taxon-name-part>
                        </tp:taxon-name><comment>1897c <italic><tp:taxon-name><tp:taxon-name-part taxon-name-part-type="genus">Plectopylis</tp:taxon-name-part> <tp:taxon-name-part taxon-name-part-type="species">hanleyi</tp:taxon-name-part></tp:taxon-name></italic>, — Gude: Science Gossip, 4: 11.</comment></tp:nomenclature-citation><tp:nomenclature-citation><tp:taxon-name>
                            <tp:taxon-name-part taxon-name-part-type="genus">Plectopylis</tp:taxon-name-part>
                            <tp:taxon-name-part taxon-name-part-type="species">hanleyi</tp:taxon-name-part>
                        </tp:taxon-name><comment>1899a <italic><tp:taxon-name><tp:taxon-name-part taxon-name-part-type="genus">Plectopylis</tp:taxon-name-part> <tp:taxon-name-part taxon-name-part-type="species">hanleyi</tp:taxon-name-part></tp:taxon-name></italic>, — Gude: Science Gossip, 5: 240.</comment></tp:nomenclature-citation><tp:nomenclature-citation><tp:taxon-name>
                            <tp:taxon-name-part taxon-name-part-type="genus">Plectopylis</tp:taxon-name-part>
                            <tp:taxon-name-part taxon-name-part-type="species">hanleyi</tp:taxon-name-part>
                        </tp:taxon-name><comment>1899c <tp:taxon-name><tp:taxon-name-part taxon-name-part-type="genus">Plectopylis</tp:taxon-name-part> (<tp:taxon-name-part taxon-name-part-type="subgenus">Endothyra</tp:taxon-name-part>) <tp:taxon-name-part taxon-name-part-type="species">hanleyi</tp:taxon-name-part></tp:taxon-name>, — Gude: Science Gossip, 6: 148.</comment></tp:nomenclature-citation><tp:nomenclature-citation><tp:taxon-name>
                            <tp:taxon-name-part taxon-name-part-type="genus">Plectopylis</tp:taxon-name-part>
                            <tp:taxon-name-part taxon-name-part-type="species">hanleyi</tp:taxon-name-part>
                        </tp:taxon-name><comment>1899d <tp:taxon-name><tp:taxon-name-part taxon-name-part-type="genus">Plectopylis</tp:taxon-name-part> (<tp:taxon-name-part taxon-name-part-type="subgenus">Endothyra</tp:taxon-name-part>) <tp:taxon-name-part taxon-name-part-type="species">hanleyi</tp:taxon-name-part></tp:taxon-name>, — Gude: Science Gossip, 6: 175, 176.</comment></tp:nomenclature-citation><tp:nomenclature-citation><tp:taxon-name>
                            <tp:taxon-name-part taxon-name-part-type="genus">Plectopylis</tp:taxon-name-part>
                            <tp:taxon-name-part taxon-name-part-type="species">hanleyi</tp:taxon-name-part>
                        </tp:taxon-name><comment>1914b <tp:taxon-name><tp:taxon-name-part taxon-name-part-type="genus">Plectopylis</tp:taxon-name-part> (<tp:taxon-name-part taxon-name-part-type="subgenus">Endothyra</tp:taxon-name-part>) <tp:taxon-name-part taxon-name-part-type="species">hanleyi</tp:taxon-name-part></tp:taxon-name>, — Gude: The Fauna of British India…: 73, 77.</comment></tp:nomenclature-citation></tp:nomenclature-citation-list></tp:nomenclature><tp:treatment-sec sec-type="Original description"><title>Original description.</title><p>“Shell sinistral, depressedly conoid, openly umbilicated, probably hirsute when young. Sculpture coarse, irregular, transverse ridges. Colour uniform ochraceous. Spire conoidal; apex blunt, smooth. Suture well marked. Whorls six, close-wound, convex. Aperture semicircular, diagonal; peristome somewhat thickened, white, with a thin callus on the parietal margin, not to the extent of a ridge. Size — major diam. 5.5, minor diam. 5.0, alt. 3.0 millims. Parietal vertical lamina simple; palatal plicæ in two rows, four long in front, four short behind, and one basal long. The shell is very distinct; it has somewhat the form of <italic><tp:taxon-name><tp:taxon-name-part taxon-name-part-type="genus">Plectopylis</tp:taxon-name-part> <tp:taxon-name-part taxon-name-part-type="species">plectostoma</tp:taxon-name-part></tp:taxon-name></italic>, but is not so angular on the periphery, while the internal plication is quite different, besides being so very much smaller in size.”</p></tp:treatment-sec><tp:treatment-sec sec-type="Remarks"><title>Remarks.</title><p>In the original description <xref ref-type="bibr" rid="B14">Godwin-Austen (1879b)</xref> wrote that the holotype is “in the collection of Mr. Sylvanus Hanley”. In Godwin-Austen’s copy of Gude (1914, page 77), Godwin-Austen has written “In my collection”. The holotype, however, was not found in the collection of the <abbrev xmlns:xlink="http://www.w3.org/1999/xlink" content-type="institution" xlink:title="The Natural History Museum (London, UK)" xlink:type="simple">NHM</abbrev>. Only one <abbrev xmlns:xlink="http://www.w3.org/1999/xlink" content-type="institution" xlink:title="The Natural History Museum (London, UK)" xlink:type="simple">NHM</abbrev> specimen was found labelled <italic><tp:taxon-name><tp:taxon-name-part taxon-name-part-type="genus">Plectopylis</tp:taxon-name-part> <tp:taxon-name-part taxon-name-part-type="species">hanleyi</tp:taxon-name-part></tp:taxon-name></italic>, and this is annotated with a question mark (“Sikkim, Rarhichu, H. H. Godwin-Austen colln.”). However, this specimen is very similar to the type specimen of <italic><tp:taxon-name><tp:taxon-name-part taxon-name-part-type="genus">Plectopylis</tp:taxon-name-part> <tp:taxon-name-part taxon-name-part-type="species">blanda</tp:taxon-name-part></tp:taxon-name></italic>, and is not identical with the single shell in <xref ref-type="bibr" rid="B14">Godwin-Austen’s (1879b)</xref> description, because it has only 4.75 whorls (the holotype of <italic><tp:taxon-name><tp:taxon-name-part taxon-name-part-type="genus">Plectopylis</tp:taxon-name-part> <tp:taxon-name-part taxon-name-part-type="species">hanleyi</tp:taxon-name-part></tp:taxon-name></italic> has six). Moreover, <xref ref-type="bibr" rid="B14">Godwin-Austen (1879b)</xref> described the palatal lamellation, whereas the above mentioned specimen is intact, therefore the inner lamellae and plicae could not be observed. Some parts of Hanley’s collection are housed in the <!--PageBreak-->Leeds Museum and in the Manchester Museum. The former were contacted and confirmed that the holotype was not deposited there. The catalogue of the type specimens of the Manchester Museum (McGhee 2008) did not list <italic><tp:taxon-name><tp:taxon-name-part taxon-name-part-type="genus">Plectopylis</tp:taxon-name-part> <tp:taxon-name-part taxon-name-part-type="species">hanleyi</tp:taxon-name-part></tp:taxon-name></italic>. Since the holotype of <italic><tp:taxon-name><tp:taxon-name-part taxon-name-part-type="genus">Plectopylis</tp:taxon-name-part> <tp:taxon-name-part taxon-name-part-type="species">hanleyi</tp:taxon-name-part></tp:taxon-name></italic> seems to be lost, and the description is not sufficient to diagnose the species (although it matches with <italic><tp:taxon-name><tp:taxon-name-part taxon-name-part-type="genus">Endothyrella</tp:taxon-name-part> <tp:taxon-name-part taxon-name-part-type="species">blanda</tp:taxon-name-part></tp:taxon-name></italic>), <italic><tp:taxon-name><tp:taxon-name-part taxon-name-part-type="genus">Plectopylis</tp:taxon-name-part> <tp:taxon-name-part taxon-name-part-type="species">hanleyi</tp:taxon-name-part></tp:taxon-name></italic> is considered to be a nomen dubium.</p></tp:treatment-sec><ref-list><ref id="B14"><mixed-citation xmlns:xlink="http://www.w3.org/1999/xlink" xlink:type="simple"><person-group><name name-style="western"><surname>Godwin-Austen</surname><given-names>HH</given-names></name></person-group> (<year>1879b</year>) <article-title>Description of two new Species of <italic><tp:taxon-name><tp:taxon-name-part taxon-name-part-type="genus">Plectopylis</tp:taxon-name-part></tp:taxon-name></italic>, a Subgenus of Helicidae.</article-title> <source>The Annals and Magazine of Natural History</source> <volume>5</volume>(<issue>4</issue>): <fpage>163</fpage>–<lpage>164</lpage>. doi: <ext-link xlink:type="simple" ext-link-type="doi" xlink:href="10.1080/00222937908679807">10.1080/00222937908679807</ext-link> </mixed-citation></ref></ref-list></tp:taxon-treatment>
